# Supplementary material for: No evidence of spontaneous preference for slowly moving objects in visually naïve chicks
Source: Sci Rep. 2020 Apr 14;10:6277. doi: 10.1038/s41598-020-63428-3 (PMC7156419; doi:10.1038/s41598-020-63428-3)
Supplement: Supplementary file 4 — Supplementary information4 [file 41598_2020_63428_MOESM4_ESM.csv]

	ID	sex	day	slow_object_position	left	center	right	secsSlowlyMovingObject	object	colour	fps	session
1	6	female	1	left	0	103	3438	0	Cube	blue	120fps	1
2	6	female	1	right	1947	812	782	782	Cube	blue	120fps	2
3	6	female	1	left	103	223	3215	103	Cube	blue	120fps	3
4	6	female	1	right	2470	1000	70	70	Cube	blue	120fps	4
5	6	female	1	right	2601	441	500	500	Cube	blue	120fps	5
6	6	female	1	left	207	83	3251	207	Cube	blue	120fps	6
7	6	female	1	right	3339	24	178	178	Cube	blue	120fps	7
8	6	female	1	left	36	43	3462	36	Cube	blue	120fps	8
9	6	female	1	left	184	26	3331	184	Cube	blue	120fps	9
10	6	female	1	right	3339	6	195	195	Cube	blue	120fps	10
11	6	female	1	left	0	37	3504	0	Cube	blue	120fps	11
12	6	female	1	right	2411	390	740	740	Cube	blue	120fps	12
13	6	female	1	left	0	0	3541	0	Cube	blue	120fps	13
14	6	female	2	left	246	39	3256	246	Cube	blue	120fps	14
15	6	female	2	right	3153	298	90	90	Cube	blue	120fps	15
16	6	female	2	left	399	239	2903	399	Cube	blue	120fps	16
17	6	female	2	right	3212	169	159	159	Cube	blue	120fps	17
18	6	female	2	left	127	36	3378	127	Cube	blue	120fps	18
19	6	female	2	right	3274	116	151	151	Cube	blue	120fps	19
20	6	female	2	left	56	115	3370	56	Cube	blue	120fps	20
21	6	female	2	right	1240	456	1845	1845	Cube	blue	120fps	21
22	6	female	2	left	364	102	3075	364	Cube	blue	120fps	22
23	6	female	2	right	556	137	2848	2848	Cube	blue	120fps	23
24	6	female	2	left	334	507	2700	334	Cube	blue	120fps	24
25	6	female	2	right	334	461	2746	2746	Cube	blue	120fps	25
26	6	female	2	left	54	129	3357	54	Cube	blue	120fps	26
27	6	female	3	left	34	876	2631	34	Cube	blue	120fps	27
28	6	female	3	right	146	968	2426	2426	Cube	blue	120fps	28
29	6	female	3	left	29	761	2751	29	Cube	blue	120fps	29
30	6	female	3	right	70	747	2723	2723	Cube	blue	120fps	30
31	6	female	3	left	64	933	2544	64	Cube	blue	120fps	31
32	6	female	3	right	178	1121	2242	2242	Cube	blue	120fps	32
33	6	female	3	left	99	960	2482	99	Cube	blue	120fps	33
34	6	female	3	left	24	1234	2283	24	Cube	blue	120fps	34
35	6	female	3	right	500	1087	1954	1954	Cube	blue	120fps	35
36	6	female	3	right	734	1029	1778	1778	Cube	blue	120fps	36
37	6	female	3	left	109	1023	2409	109	Cube	blue	120fps	37
38	6	female	3	right	422	946	2173	2173	Cube	blue	120fps	38
39	6	female	3	left	1392	445	1703	1392	Cube	blue	120fps	39
40	6	female	4	left	135	1188	2218	135	Cube	blue	120fps	40
41	6	female	4	right	794	833	1912	1912	Cube	blue	120fps	41
42	6	female	4	left	395	913	2233	395	Cube	blue	120fps	42
43	6	female	4	right	160	803	2578	2578	Cube	blue	120fps	43
44	6	female	4	right	309	637	2595	2595	Cube	blue	120fps	44
45	6	female	4	left	17	631	2893	17	Cube	blue	120fps	45
46	6	female	4	left	122	744	2675	122	Cube	blue	120fps	46
47	6	female	4	right	103	1358	2080	2080	Cube	blue	120fps	47
48	6	female	4	left	58	1112	2371	58	Cube	blue	120fps	48
49	6	female	4	right	257	1234	2050	2050	Cube	blue	120fps	49
50	6	female	4	left	46	925	2569	46	Cube	blue	120fps	50
51	6	female	4	right	224	2818	499	499	Cube	blue	120fps	51
52	6	female	4	left	38	1085	2418	38	Cube	blue	120fps	52
53	6	female	5	left	67	964	2510	67	Cube	blue	120fps	53
54	6	female	5	right	1552	1736	254	254	Cube	blue	120fps	54
55	6	female	5	left	0	411	3131	0	Cube	blue	120fps	55
56	6	female	5	right	2940	396	204	204	Cube	blue	120fps	56
57	6	female	5	left	11	789	2741	11	Cube	blue	120fps	57
58	6	female	5	right	1688	959	894	894	Cube	blue	120fps	58
59	6	female	5	left	68	946	2527	68	Cube	blue	120fps	59
60	6	female	5	right	1012	2407	122	122	Cube	blue	120fps	60
61	6	female	5	left	44	1484	2013	44	Cube	blue	120fps	61
62	6	female	5	right	935	1438	1168	1168	Cube	blue	120fps	62
63	6	female	5	left	55	1840	1646	55	Cube	blue	120fps	63
64	6	female	5	right	401	1875	1265	1265	Cube	blue	120fps	64
65	6	female	5	left	5	1070	2465	5	Cube	blue	120fps	65
66	7	female	1	left	2105	667	769	2105	Cube	blue	120fps	1
67	7	female	1	right	1904	96	1541	1541	Cube	blue	120fps	2
68	7	female	1	left	2322	39	1180	2322	Cube	blue	120fps	3
69	7	female	1	right	2506	32	1002	1002	Cube	blue	120fps	4
70	7	female	1	right	2430	123	989	989	Cube	blue	120fps	5
71	7	female	1	left	2144	43	1354	2144	Cube	blue	120fps	6
72	7	female	1	right	1624	58	1859	1859	Cube	blue	120fps	7
73	7	female	1	left	2158	1005	378	2158	Cube	blue	120fps	8
74	7	female	1	left	2359	1040	142	2359	Cube	blue	120fps	9
75	7	female	1	right	1746	166	1629	1629	Cube	blue	120fps	10
76	7	female	1	left	2319	4	1218	2319	Cube	blue	120fps	11
77	7	female	1	right	2965	576	0	0	Cube	blue	120fps	12
78	7	female	1	left	3453	87	0	3453	Cube	blue	120fps	13
79	7	female	2	left	1232	87	2222	1232	Cube	blue	120fps	14
80	7	female	2	right	1626	630	1284	1284	Cube	blue	120fps	15
81	7	female	2	left	1695	1049	797	1695	Cube	blue	120fps	16
82	7	female	2	right	2196	828	517	517	Cube	blue	120fps	17
83	7	female	2	left	2304	938	299	2304	Cube	blue	120fps	18
84	7	female	2	right	1332	1921	288	288	Cube	blue	120fps	19
85	7	female	2	left	1724	1238	579	1724	Cube	blue	120fps	20
86	7	female	2	right	2548	946	47	47	Cube	blue	120fps	21
87	7	female	2	left	2686	766	89	2686	Cube	blue	120fps	22
88	7	female	2	right	2547	884	110	110	Cube	blue	120fps	23
89	7	female	2	left	2775	479	287	2775	Cube	blue	120fps	24
90	7	female	2	right	2309	1107	125	125	Cube	blue	120fps	25
91	7	female	2	left	1700	564	1277	1700	Cube	blue	120fps	26
92	7	female	3	left	2893	643	4	2893	Cube	blue	120fps	27
93	7	female	3	right	1813	816	913	913	Cube	blue	120fps	28
94	7	female	3	left	723	325	2492	723	Cube	blue	120fps	29
95	7	female	3	right	547	1191	1803	1803	Cube	blue	120fps	30
96	7	female	3	left	1226	640	1675	1226	Cube	blue	120fps	31
97	7	female	3	right	927	1150	1464	1464	Cube	blue	120fps	32
98	7	female	3	left	934	854	1753	934	Cube	blue	120fps	33
99	7	female	3	left	805	833	1903	805	Cube	blue	120fps	34
100	7	female	3	right	320	1560	1661	1661	Cube	blue	120fps	35
101	7	female	3	right	1817	1263	461	461	Cube	blue	120fps	36
102	7	female	3	left	296	1360	1885	296	Cube	blue	120fps	37
103	7	female	3	right	1835	1408	298	298	Cube	blue	120fps	38
104	7	female	3	left	2558	929	54	2558	Cube	blue	120fps	39
105	7	female	4	left	1779	663	1099	1779	Cube	blue	120fps	40
106	7	female	4	right	213	1686	1643	1643	Cube	blue	120fps	41
107	7	female	4	left	141	1251	2148	141	Cube	blue	120fps	42
108	7	female	4	right	203	1600	1738	1738	Cube	blue	120fps	43
109	7	female	4	right	39	781	2721	2721	Cube	blue	120fps	44
110	7	female	4	left	220	1548	1773	220	Cube	blue	120fps	45
111	7	female	4	left	175	963	2404	175	Cube	blue	120fps	46
112	7	female	4	right	89	1314	2138	2138	Cube	blue	120fps	47
113	7	female	4	left	356	1441	1744	356	Cube	blue	120fps	48
114	7	female	4	right	1396	1951	194	194	Cube	blue	120fps	49
115	7	female	4	left	488	2037	1016	488	Cube	blue	120fps	50
116	7	female	4	right	1346	1165	1030	1030	Cube	blue	120fps	51
117	7	female	4	left	21	431	3088	21	Cube	blue	120fps	52
118	7	female	5	left	263	1144	2134	263	Cube	blue	120fps	53
119	7	female	5	right	1127	2098	315	315	Cube	blue	120fps	54
120	7	female	5	left	727	1153	1662	727	Cube	blue	120fps	55
121	7	female	5	right	2507	907	127	127	Cube	blue	120fps	56
122	7	female	5	left	1847	1673	21	1847	Cube	blue	120fps	57
123	7	female	5	right	2616	860	65	65	Cube	blue	120fps	58
124	7	female	5	left	2234	1090	217	2234	Cube	blue	120fps	59
125	7	female	5	right	2361	982	198	198	Cube	blue	120fps	60
126	7	female	5	left	1485	1732	324	1485	Cube	blue	120fps	61
127	7	female	5	right	1053	1795	693	693	Cube	blue	120fps	62
128	7	female	5	left	769	2624	148	769	Cube	blue	120fps	63
129	7	female	5	right	1219	1773	549	549	Cube	blue	120fps	64
130	7	female	5	left	2302	1216	22	2302	Cube	blue	120fps	65
131	8	female	1	left	0	148	3392	0	Cube	blue	120fps	1
132	8	female	1	right	1656	215	1670	1670	Cube	blue	120fps	2
133	8	female	1	left	236	73	3232	236	Cube	blue	120fps	3
134	8	female	1	right	3208	25	308	308	Cube	blue	120fps	4
135	8	female	1	right	3087	21	433	433	Cube	blue	120fps	5
136	8	female	1	left	163	3	3375	163	Cube	blue	120fps	6
137	8	female	1	right	3167	51	323	323	Cube	blue	120fps	7
138	8	female	1	left	511	66	2964	511	Cube	blue	120fps	8
139	8	female	1	left	424	30	3087	424	Cube	blue	120fps	9
140	8	female	1	right	3064	96	381	381	Cube	blue	120fps	10
141	8	female	1	left	1164	0	2377	1164	Cube	blue	120fps	11
142	8	female	1	right	1461	19	2061	2061	Cube	blue	120fps	12
143	8	female	1	left	2236	5	1299	2236	Cube	blue	120fps	13
144	8	female	2	left	147	4	3390	147	Cube	blue	120fps	14
145	8	female	2	right	3464	3	75	75	Cube	blue	120fps	15
146	8	female	2	left	1022	56	2463	1022	Cube	blue	120fps	16
147	8	female	2	right	1589	42	1910	1910	Cube	blue	120fps	17
148	8	female	2	left	2559	53	929	2559	Cube	blue	120fps	18
149	8	female	2	right	2198	64	1278	1278	Cube	blue	120fps	19
150	8	female	2	left	2964	8	569	2964	Cube	blue	120fps	20
151	8	female	2	right	3016	26	499	499	Cube	blue	120fps	21
152	8	female	2	left	1852	71	1618	1852	Cube	blue	120fps	22
153	8	female	2	right	2327	8	1206	1206	Cube	blue	120fps	23
154	8	female	2	left	1654	71	1816	1654	Cube	blue	120fps	24
155	8	female	2	right	1331	18	2192	2192	Cube	blue	120fps	25
156	8	female	2	left	944	81	2516	944	Cube	blue	120fps	26
157	8	female	3	left	366	4	3171	366	Cube	blue	120fps	27
158	8	female	3	right	1940	10	1592	1592	Cube	blue	120fps	28
159	8	female	3	left	1923	1	1617	1923	Cube	blue	120fps	29
160	8	female	3	right	2873	8	660	660	Cube	blue	120fps	30
161	8	female	3	left	2702	435	404	2702	Cube	blue	120fps	31
162	8	female	3	right	3540	0	0	0	Cube	blue	120fps	32
163	8	female	3	left	526	256	2759	526	Cube	blue	120fps	33
164	8	female	3	left	0	0	3542	0	Cube	blue	120fps	34
165	8	female	3	right	1772	114	1655	1655	Cube	blue	120fps	35
166	8	female	3	right	3214	228	99	99	Cube	blue	120fps	36
167	8	female	3	left	1236	673	1632	1236	Cube	blue	120fps	37
168	8	female	3	right	646	891	2004	2004	Cube	blue	120fps	38
169	8	female	3	left	105	547	2889	105	Cube	blue	120fps	39
170	8	female	4	left	600	503	2437	600	Cube	blue	120fps	40
171	8	female	4	right	2097	453	991	991	Cube	blue	120fps	41
172	8	female	4	left	2379	439	724	2379	Cube	blue	120fps	42
173	8	female	4	right	2501	307	733	733	Cube	blue	120fps	43
174	8	female	4	right	2628	225	688	688	Cube	blue	120fps	44
175	8	female	4	left	1278	572	1691	1278	Cube	blue	120fps	45
176	8	female	4	left	743	421	2377	743	Cube	blue	120fps	46
177	8	female	4	right	929	326	2287	2287	Cube	blue	120fps	47
178	8	female	4	left	1409	278	1854	1409	Cube	blue	120fps	48
179	8	female	4	right	2637	635	269	269	Cube	blue	120fps	49
180	8	female	4	left	475	653	2413	475	Cube	blue	120fps	50
181	8	female	4	right	1803	504	1234	1234	Cube	blue	120fps	51
182	8	female	4	left	12	570	2959	12	Cube	blue	120fps	52
183	8	female	5	left	55	664	2821	55	Cube	blue	120fps	53
184	8	female	5	right	2639	782	120	120	Cube	blue	120fps	54
185	8	female	5	left	102	829	2611	102	Cube	blue	120fps	55
186	8	female	5	right	2708	833	0	0	Cube	blue	120fps	56
187	8	female	5	left	1315	671	1554	1315	Cube	blue	120fps	57
188	8	female	5	right	2826	680	35	35	Cube	blue	120fps	58
189	8	female	5	left	454	1070	2017	454	Cube	blue	120fps	59
190	8	female	5	right	2697	658	186	186	Cube	blue	120fps	60
191	8	female	5	left	121	2114	1305	121	Cube	blue	120fps	61
192	8	female	5	right	1604	1716	221	221	Cube	blue	120fps	62
193	8	female	5	left	2299	857	385	2299	Cube	blue	120fps	63
194	8	female	5	right	181	1093	2267	2267	Cube	blue	120fps	64
195	8	female	5	left	1427	1857	258	1427	Cube	blue	120fps	65
196	9	male	1	left	0	202	3339	0	Cube	blue	120fps	1
197	9	male	1	right	143	170	3228	3228	Cube	blue	120fps	2
198	9	male	1	left	17	56	3468	17	Cube	blue	120fps	3
199	9	male	1	right	3262	163	116	116	Cube	blue	120fps	4
200	9	male	1	right	3231	260	50	50	Cube	blue	120fps	5
201	9	male	1	left	3338	164	39	3338	Cube	blue	120fps	6
202	9	male	1	right	2993	242	307	307	Cube	blue	120fps	7
203	9	male	1	left	1283	381	1877	1283	Cube	blue	120fps	8
204	9	male	1	left	2487	128	927	2487	Cube	blue	120fps	9
205	9	male	1	right	2874	60	608	608	Cube	blue	120fps	10
206	9	male	1	left	2745	133	663	2745	Cube	blue	120fps	11
207	9	male	1	right	1862	69	1609	1609	Cube	blue	120fps	12
208	9	male	1	left	917	109	2514	917	Cube	blue	120fps	13
209	9	male	2	left	377	1420	1744	377	Cube	blue	120fps	14
210	9	male	2	right	623	144	2774	2774	Cube	blue	120fps	15
211	9	male	2	left	283	233	3025	283	Cube	blue	120fps	16
212	9	male	2	right	134	976	2430	2430	Cube	blue	120fps	17
213	9	male	2	left	2355	387	799	2355	Cube	blue	120fps	18
214	9	male	2	right	219	650	2672	2672	Cube	blue	120fps	19
215	9	male	2	left	57	360	3124	57	Cube	blue	120fps	20
216	9	male	2	right	199	249	3092	3092	Cube	blue	120fps	21
217	9	male	2	left	1300	274	1967	1300	Cube	blue	120fps	22
218	9	male	2	right	1185	304	2052	2052	Cube	blue	120fps	23
219	9	male	2	left	377	377	2787	377	Cube	blue	120fps	24
220	9	male	2	right	239	315	2987	2987	Cube	blue	120fps	25
221	9	male	2	left	1800	273	1469	1800	Cube	blue	120fps	26
222	9	male	3	left	1912	656	973	1912	Cube	blue	120fps	27
223	9	male	3	right	2148	480	913	913	Cube	blue	120fps	28
224	9	male	3	left	1452	1628	461	1452	Cube	blue	120fps	29
225	9	male	3	right	503	562	2476	2476	Cube	blue	120fps	30
226	9	male	3	left	462	265	2814	462	Cube	blue	120fps	31
227	9	male	3	right	2086	985	470	470	Cube	blue	120fps	32
228	9	male	3	left	529	543	2469	529	Cube	blue	120fps	33
229	9	male	3	left	326	647	2568	326	Cube	blue	120fps	34
230	9	male	3	right	684	619	2238	2238	Cube	blue	120fps	35
231	9	male	3	right	526	771	2244	2244	Cube	blue	120fps	36
232	9	male	3	left	414	812	2314	414	Cube	blue	120fps	37
233	9	male	3	right	1784	503	1254	1254	Cube	blue	120fps	38
234	9	male	3	left	526	348	2666	526	Cube	blue	120fps	39
235	9	male	4	left	505	455	2581	505	Cube	blue	120fps	40
236	9	male	4	right	134	2118	1290	1290	Cube	blue	120fps	41
237	9	male	4	left	1266	535	1740	1266	Cube	blue	120fps	42
238	9	male	4	right	738	389	2414	2414	Cube	blue	120fps	43
239	9	male	4	right	2070	300	1171	1171	Cube	blue	120fps	44
240	9	male	4	left	2947	497	96	2947	Cube	blue	120fps	45
241	9	male	4	left	2319	490	732	2319	Cube	blue	120fps	46
242	9	male	4	right	2586	548	407	407	Cube	blue	120fps	47
243	9	male	4	left	2854	596	91	2854	Cube	blue	120fps	48
244	9	male	4	right	2356	1180	5	5	Cube	blue	120fps	49
245	9	male	4	left	2973	319	249	2973	Cube	blue	120fps	50
246	9	male	4	right	3113	403	24	24	Cube	blue	120fps	51
247	9	male	4	left	2468	1016	56	2468	Cube	blue	120fps	52
248	9	male	5	left	2454	744	342	2454	Cube	blue	120fps	53
249	9	male	5	right	3054	113	374	374	Cube	blue	120fps	54
250	9	male	5	left	3065	276	200	3065	Cube	blue	120fps	55
251	9	male	5	right	1128	466	1947	1947	Cube	blue	120fps	56
252	9	male	5	left	1415	1070	1056	1415	Cube	blue	120fps	57
253	9	male	5	right	1079	1989	473	473	Cube	blue	120fps	58
254	9	male	5	left	3054	390	97	3054	Cube	blue	120fps	59
255	9	male	5	right	2079	223	1240	1240	Cube	blue	120fps	60
256	9	male	5	left	375	863	2303	375	Cube	blue	120fps	61
257	9	male	5	right	1283	571	1687	1687	Cube	blue	120fps	62
258	9	male	5	left	2053	341	1147	2053	Cube	blue	120fps	63
259	9	male	5	right	2107	563	871	871	Cube	blue	120fps	64
260	9	male	5	left	2278	275	988	2278	Cube	blue	120fps	65
261	10	male	1	left	2713	824	0	2713	Cube	blue	120fps	1
262	10	male	1	right	3457	84	0	0	Cube	blue	120fps	2
263	10	male	1	left	3474	64	0	3474	Cube	blue	120fps	3
264	10	male	1	right	3537	4	0	0	Cube	blue	120fps	4
265	10	male	1	right	2235	1306	0	0	Cube	blue	120fps	5
266	10	male	1	left	0	3522	0	0	Cube	blue	120fps	6
267	10	male	1	right	0	3374	0	0	Cube	blue	120fps	7
268	10	male	1	left	0	3540	0	0	Cube	blue	120fps	8
269	10	male	1	left	0	1003	2530	0	Cube	blue	120fps	9
270	10	male	1	right	0	0	3541	3541	Cube	blue	120fps	10
271	10	male	1	left	0	0	3541	0	Cube	blue	120fps	11
272	10	male	1	right	0	0	3541	3541	Cube	blue	120fps	12
273	10	male	1	left	0	0	3541	0	Cube	blue	120fps	13
274	10	male	2	left	1332	859	1350	1332	Cube	blue	120fps	14
275	10	male	2	right	1412	42	2087	2087	Cube	blue	120fps	15
276	10	male	2	left	815	12	2714	815	Cube	blue	120fps	16
277	10	male	2	right	1066	24	2450	2450	Cube	blue	120fps	17
278	10	male	2	left	936	25	2580	936	Cube	blue	120fps	18
279	10	male	2	right	153	113	3275	3275	Cube	blue	120fps	19
280	10	male	2	left	71	215	3255	71	Cube	blue	120fps	20
281	10	male	2	right	453	358	2729	2729	Cube	blue	120fps	21
282	10	male	2	left	289	452	2796	289	Cube	blue	120fps	22
283	10	male	2	right	415	290	2834	2834	Cube	blue	120fps	23
284	10	male	2	left	264	470	2806	264	Cube	blue	120fps	24
285	10	male	2	right	205	299	3035	3035	Cube	blue	120fps	25
286	10	male	2	left	33	206	3301	33	Cube	blue	120fps	26
287	10	male	3	left	328	190	3023	328	Cube	blue	120fps	27
288	10	male	3	right	117	940	2476	2476	Cube	blue	120fps	28
289	10	male	3	left	21	1110	2404	21	Cube	blue	120fps	29
290	10	male	3	right	0	1023	2498	2498	Cube	blue	120fps	30
291	10	male	3	left	592	897	2047	592	Cube	blue	120fps	31
292	10	male	3	right	5	713	2821	2821	Cube	blue	120fps	32
293	10	male	3	left	0	722	2810	0	Cube	blue	120fps	33
294	10	male	3	left	41	939	2551	41	Cube	blue	120fps	34
295	10	male	3	right	376	1304	1859	1859	Cube	blue	120fps	35
296	10	male	3	right	237	830	2472	2472	Cube	blue	120fps	36
297	10	male	3	left	39	670	2828	39	Cube	blue	120fps	37
298	10	male	3	right	3	657	2871	2871	Cube	blue	120fps	38
299	10	male	3	left	449	591	2498	449	Cube	blue	120fps	39
300	10	male	4	left	1875	451	1211	1875	Cube	blue	120fps	40
301	10	male	4	right	435	930	2160	2160	Cube	blue	120fps	41
302	10	male	4	left	1473	583	1467	1473	Cube	blue	120fps	42
303	10	male	4	right	167	970	2395	2395	Cube	blue	120fps	43
304	10	male	4	right	2653	867	5	5	Cube	blue	120fps	44
305	10	male	4	left	944	1419	1174	944	Cube	blue	120fps	45
306	10	male	4	left	50	2315	1131	50	Cube	blue	120fps	46
307	10	male	4	right	1844	1368	328	328	Cube	blue	120fps	47
308	10	male	4	left	1292	1145	1101	1292	Cube	blue	120fps	48
309	10	male	4	right	2294	793	452	452	Cube	blue	120fps	49
310	10	male	4	left	2828	713	0	2828	Cube	blue	120fps	50
311	10	male	4	right	2962	564	12	12	Cube	blue	120fps	51
312	10	male	4	left	870	523	2144	870	Cube	blue	120fps	52
313	10	male	5	left	1759	1774	0	1759	Cube	blue	120fps	53
314	10	male	5	right	1320	551	1670	1670	Cube	blue	120fps	54
315	10	male	5	left	2196	668	675	2196	Cube	blue	120fps	55
316	10	male	5	right	1073	457	2009	2009	Cube	blue	120fps	56
317	10	male	5	left	2619	905	16	2619	Cube	blue	120fps	57
318	10	male	5	right	1420	836	1285	1285	Cube	blue	120fps	58
319	10	male	5	left	2266	376	899	2266	Cube	blue	120fps	59
320	10	male	5	right	2969	554	19	19	Cube	blue	120fps	60
321	10	male	5	left	2156	855	527	2156	Cube	blue	120fps	61
322	10	male	5	right	2461	1005	72	72	Cube	blue	120fps	62
323	10	male	5	left	2468	1062	9	2468	Cube	blue	120fps	63
324	10	male	5	right	2858	664	19	19	Cube	blue	120fps	64
325	10	male	5	left	234	715	2591	234	Cube	blue	120fps	65
326	11	female	1	left	0	456	3082	0	Cube	blue	120fps	1
327	11	female	1	right	2937	525	78	78	Cube	blue	120fps	2
328	11	female	1	left	3541	0	0	3541	Cube	blue	120fps	3
329	11	female	1	right	3333	194	0	0	Cube	blue	120fps	4
330	11	female	1	right	77	498	2962	2962	Cube	blue	120fps	5
331	11	female	1	left	148	946	2437	148	Cube	blue	120fps	6
332	11	female	1	right	65	221	3255	3255	Cube	blue	120fps	7
333	11	female	1	left	184	90	3263	184	Cube	blue	120fps	8
334	11	female	1	left	166	348	3027	166	Cube	blue	120fps	9
335	11	female	1	right	19	253	3269	3269	Cube	blue	120fps	10
336	11	female	1	left	1784	319	1428	1784	Cube	blue	120fps	11
337	11	female	1	right	560	107	2874	2874	Cube	blue	120fps	12
338	11	female	1	left	2579	50	912	2579	Cube	blue	120fps	13
339	11	female	2	left	2183	56	1302	2183	Cube	blue	120fps	14
340	11	female	2	right	1366	34	2139	2139	Cube	blue	120fps	15
341	11	female	2	left	207	250	3081	207	Cube	blue	120fps	16
342	11	female	2	right	160	88	3287	3287	Cube	blue	120fps	17
343	11	female	2	left	302	67	3172	302	Cube	blue	120fps	18
344	11	female	2	right	122	409	3010	3010	Cube	blue	120fps	19
345	11	female	2	left	1169	1264	1091	1169	Cube	blue	120fps	20
346	11	female	2	right	159	947	2433	2433	Cube	blue	120fps	21
347	11	female	2	left	3	676	2862	3	Cube	blue	120fps	22
348	11	female	2	right	549	1405	1565	1565	Cube	blue	120fps	23
349	11	female	2	left	546	835	2157	546	Cube	blue	120fps	24
350	11	female	2	right	314	949	2277	2277	Cube	blue	120fps	25
351	11	female	2	left	594	710	2237	594	Cube	blue	120fps	26
352	11	female	3	left	6	478	3057	6	Cube	blue	120fps	27
353	11	female	3	right	16	339	3186	3186	Cube	blue	120fps	28
354	11	female	3	left	0	610	2931	0	Cube	blue	120fps	29
355	11	female	3	right	103	669	2768	2768	Cube	blue	120fps	30
356	11	female	3	left	284	598	2658	284	Cube	blue	120fps	31
357	11	female	3	right	290	771	2477	2477	Cube	blue	120fps	32
358	11	female	3	left	129	617	2795	129	Cube	blue	120fps	33
359	11	female	3	left	296	913	2330	296	Cube	blue	120fps	34
360	11	female	3	right	85	903	2552	2552	Cube	blue	120fps	35
361	11	female	3	right	164	756	2621	2621	Cube	blue	120fps	36
362	11	female	3	left	355	911	2268	355	Cube	blue	120fps	37
363	11	female	3	right	78	811	2649	2649	Cube	blue	120fps	38
364	11	female	3	left	19	932	2589	19	Cube	blue	120fps	39
365	11	female	4	left	1497	699	1346	1497	Cube	blue	120fps	40
366	11	female	4	right	60	564	2916	2916	Cube	blue	120fps	41
367	11	female	4	left	839	872	1818	839	Cube	blue	120fps	42
368	11	female	4	right	1051	637	1851	1851	Cube	blue	120fps	43
369	11	female	4	right	101	904	2522	2522	Cube	blue	120fps	44
370	11	female	4	left	205	1011	2320	205	Cube	blue	120fps	45
371	11	female	4	left	819	810	1912	819	Cube	blue	120fps	46
372	11	female	4	right	1966	1242	331	331	Cube	blue	120fps	47
373	11	female	4	left	54	1181	2306	54	Cube	blue	120fps	48
374	11	female	4	right	1358	1109	1074	1074	Cube	blue	120fps	49
375	11	female	4	left	833	1868	820	833	Cube	blue	120fps	50
376	11	female	4	right	19	1513	1995	1995	Cube	blue	120fps	51
377	11	female	4	left	3	1504	2027	3	Cube	blue	120fps	52
378	11	female	5	left	968	619	1954	968	Cube	blue	120fps	53
379	11	female	5	right	541	1105	1894	1894	Cube	blue	120fps	54
380	11	female	5	left	9	767	2748	9	Cube	blue	120fps	55
381	11	female	5	right	822	1368	1350	1350	Cube	blue	120fps	56
382	11	female	5	left	12	1535	1993	12	Cube	blue	120fps	57
383	11	female	5	right	17	740	2770	2770	Cube	blue	120fps	58
384	11	female	5	left	1259	1465	816	1259	Cube	blue	120fps	59
385	11	female	5	right	637	885	2020	2020	Cube	blue	120fps	60
386	11	female	5	left	976	1513	1050	976	Cube	blue	120fps	61
387	11	female	5	right	607	1137	1793	1793	Cube	blue	120fps	62
388	11	female	5	left	1543	1246	749	1543	Cube	blue	120fps	63
389	11	female	5	right	594	1936	1004	1004	Cube	blue	120fps	64
390	11	female	5	left	957	1707	869	957	Cube	blue	120fps	65
4015	1	female	1	left	0	339	3160	0	Cube	blue	120fps	1
4016	1	female	1	right	2342	96	969	969	Cube	blue	120fps	2
4017	1	female	1	left	1558	66	1845	1558	Cube	blue	120fps	3
4018	1	female	1	right	0	0	3541	3541	Cube	blue	120fps	4
4019	1	female	1	right	928	621	1885	1885	Cube	blue	120fps	5
4020	1	female	1	left	9	103	3420	9	Cube	blue	120fps	6
4021	1	female	1	right	0	0	3541	3541	Cube	blue	120fps	7
4022	1	female	1	left	0	0	3540	0	Cube	blue	120fps	8
4023	1	female	1	left	0	0	3542	0	Cube	blue	120fps	9
4024	1	female	1	right	0	0	3541	3541	Cube	blue	120fps	10
4025	1	female	1	left	0	0	3541	0	Cube	blue	120fps	11
4026	1	female	1	right	554	328	2641	2641	Cube	blue	120fps	12
4027	1	female	1	left	560	747	2203	560	Cube	blue	120fps	13
4028	1	female	2	left	3502	0	0	3502	Cube	blue	120fps	14
4029	1	female	2	right	3517	0	0	0	Cube	blue	120fps	15
4030	1	female	2	left	2424	812	237	2424	Cube	blue	120fps	16
4031	1	female	2	right	1472	339	1703	1703	Cube	blue	120fps	17
4032	1	female	2	left	178	662	2689	178	Cube	blue	120fps	18
4033	1	female	2	right	118	268	3152	3152	Cube	blue	120fps	19
4034	1	female	2	left	110	77	3350	110	Cube	blue	120fps	20
4035	1	female	2	right	1892	295	1309	1309	Cube	blue	120fps	21
4036	1	female	2	left	1389	1021	1091	1389	Cube	blue	120fps	22
4037	1	female	2	right	2453	343	732	732	Cube	blue	120fps	23
4038	1	female	2	left	765	252	2501	765	Cube	blue	120fps	24
4039	1	female	2	right	1511	498	1498	1498	Cube	blue	120fps	25
4040	1	female	2	left	1451	1455	542	1451	Cube	blue	120fps	26
4041	1	female	3	left	1383	833	1218	1383	Cube	blue	120fps	27
4042	1	female	3	right	4	758	2749	2749	Cube	blue	120fps	28
4043	1	female	3	left	2389	388	728	2389	Cube	blue	120fps	29
4044	1	female	3	right	1081	360	2067	2067	Cube	blue	120fps	30
4045	1	female	3	left	897	319	2292	897	Cube	blue	120fps	31
4046	1	female	3	right	907	2213	315	315	Cube	blue	120fps	32
4047	1	female	3	left	1688	607	1202	1688	Cube	blue	120fps	33
4048	1	female	3	left	1196	1549	489	1196	Cube	blue	120fps	34
4049	1	female	3	right	985	599	1926	1926	Cube	blue	120fps	35
4050	1	female	3	right	1090	1260	1145	1145	Cube	blue	120fps	36
4051	1	female	3	left	1698	1485	303	1698	Cube	blue	120fps	37
4052	1	female	3	right	692	777	2026	2026	Cube	blue	120fps	38
4053	1	female	3	left	328	1826	1283	328	Cube	blue	120fps	39
4054	1	female	4	left	2012	626	868	2012	Cube	blue	120fps	40
4055	1	female	4	right	185	2024	1319	1319	Cube	blue	120fps	41
4056	1	female	4	left	1547	1941	0	1547	Cube	blue	120fps	42
4057	1	female	4	right	63	2663	775	775	Cube	blue	120fps	43
4058	1	female	4	right	878	1603	951	951	Cube	blue	120fps	44
4059	1	female	4	left	1512	1818	154	1512	Cube	blue	120fps	45
4060	1	female	4	left	1167	2352	0	1167	Cube	blue	120fps	46
4061	1	female	4	right	1012	1678	828	828	Cube	blue	120fps	47
4062	1	female	4	left	607	2470	442	607	Cube	blue	120fps	48
4063	1	female	4	right	1234	1572	708	708	Cube	blue	120fps	49
4064	1	female	4	left	623	2246	653	623	Cube	blue	120fps	50
4065	1	female	4	right	768	1459	1295	1295	Cube	blue	120fps	51
4066	1	female	4	left	2394	617	507	2394	Cube	blue	120fps	52
4067	1	female	5	left	1009	2471	11	1009	Cube	blue	120fps	53
4068	1	female	5	right	383	1850	1194	1194	Cube	blue	120fps	54
4069	1	female	5	left	483	2860	53	483	Cube	blue	120fps	55
4070	1	female	5	right	175	3239	2	2	Cube	blue	120fps	56
4071	1	female	5	left	1078	2409	8	1078	Cube	blue	120fps	57
4072	1	female	5	right	1316	1880	112	112	Cube	blue	120fps	58
4073	1	female	5	left	830	2621	19	830	Cube	blue	120fps	59
4074	1	female	5	right	601	2637	187	187	Cube	blue	120fps	60
4075	1	female	5	left	2081	1376	3	2081	Cube	blue	120fps	61
4076	1	female	5	right	15	3322	3	3	Cube	blue	120fps	62
4077	1	female	5	left	459	2982	51	459	Cube	blue	120fps	63
4078	1	female	5	right	0	3219	8	8	Cube	blue	120fps	64
4079	1	female	5	left	511	2345	545	511	Cube	blue	120fps	65
4080	2	female	1	left	2404	1095	7	2404	Cube	blue	120fps	1
4081	2	female	1	right	3458	0	0	0	Cube	blue	120fps	2
4082	2	female	1	left	3491	0	0	3491	Cube	blue	120fps	3
4083	2	female	1	right	3422	0	0	0	Cube	blue	120fps	4
4084	2	female	1	right	3433	0	0	0	Cube	blue	120fps	5
4085	2	female	1	left	3471	0	0	3471	Cube	blue	120fps	6
4086	2	female	1	right	3498	12	0	0	Cube	blue	120fps	7
4087	2	female	1	left	3485	0	0	3485	Cube	blue	120fps	8
4088	2	female	1	left	3474	0	0	3474	Cube	blue	120fps	9
4089	2	female	1	right	3499	0	0	0	Cube	blue	120fps	10
4090	2	female	1	left	3491	0	0	3491	Cube	blue	120fps	11
4091	2	female	1	right	3448	0	0	0	Cube	blue	120fps	12
4092	2	female	1	left	3518	0	0	3518	Cube	blue	120fps	13
4093	2	female	2	left	2315	357	840	2315	Cube	blue	120fps	14
4094	2	female	2	right	3292	0	0	0	Cube	blue	120fps	15
4095	2	female	2	left	3405	0	0	3405	Cube	blue	120fps	16
4096	2	female	2	right	1293	302	1714	1714	Cube	blue	120fps	17
4097	2	female	2	left	0	0	3502	0	Cube	blue	120fps	18
4098	2	female	2	right	0	0	3530	3530	Cube	blue	120fps	19
4099	2	female	2	left	0	0	3508	0	Cube	blue	120fps	20
4100	2	female	2	right	0	0	3524	3524	Cube	blue	120fps	21
4101	2	female	2	left	0	0	3475	0	Cube	blue	120fps	22
4102	2	female	2	right	2832	350	188	188	Cube	blue	120fps	23
4103	2	female	2	left	3303	100	0	3303	Cube	blue	120fps	24
4104	2	female	2	right	2519	179	609	609	Cube	blue	120fps	25
4105	2	female	2	left	0	3	3501	0	Cube	blue	120fps	26
4106	2	female	3	left	0	0	3525	0	Cube	blue	120fps	27
4107	2	female	3	right	2333	152	930	930	Cube	blue	120fps	28
4108	2	female	3	left	3413	0	0	3413	Cube	blue	120fps	29
4109	2	female	3	right	3480	0	0	0	Cube	blue	120fps	30
4110	2	female	3	left	3406	0	0	3406	Cube	blue	120fps	31
4111	2	female	3	right	3489	0	0	0	Cube	blue	120fps	32
4112	2	female	3	left	629	24	2859	629	Cube	blue	120fps	33
4113	2	female	3	left	2821	68	591	2821	Cube	blue	120fps	34
4114	2	female	3	right	1055	56	2367	2367	Cube	blue	120fps	35
4115	2	female	3	right	2288	267	933	933	Cube	blue	120fps	36
4116	2	female	3	left	2111	51	1307	2111	Cube	blue	120fps	37
4117	2	female	3	right	3140	198	75	75	Cube	blue	120fps	38
4118	2	female	3	left	2457	209	792	2457	Cube	blue	120fps	39
4119	2	female	4	left	3475	0	0	3475	Cube	blue	120fps	40
4120	2	female	4	right	3496	0	0	0	Cube	blue	120fps	41
4121	2	female	4	left	3533	0	0	3533	Cube	blue	120fps	42
4122	2	female	4	right	396	187	2715	2715	Cube	blue	120fps	43
4123	2	female	4	right	2036	100	1247	1247	Cube	blue	120fps	44
4124	2	female	4	left	2971	56	368	2971	Cube	blue	120fps	45
4125	2	female	4	left	62	796	2330	62	Cube	blue	120fps	46
4126	2	female	4	right	0	275	2950	2950	Cube	blue	120fps	47
4127	2	female	4	left	974	66	2154	974	Cube	blue	120fps	48
4128	2	female	4	right	1702	1010	623	623	Cube	blue	120fps	49
4129	2	female	4	left	1097	587	1686	1097	Cube	blue	120fps	50
4130	2	female	4	right	987	743	1461	1461	Cube	blue	120fps	51
4131	2	female	4	left	1900	721	792	1900	Cube	blue	120fps	52
4132	2	female	5	left	13	615	2838	13	Cube	blue	120fps	53
4133	2	female	5	right	1903	1391	179	179	Cube	blue	120fps	54
4134	2	female	5	left	809	906	1768	809	Cube	blue	120fps	55
4135	2	female	5	right	1144	516	1841	1841	Cube	blue	120fps	56
4136	2	female	5	left	2827	618	30	2827	Cube	blue	120fps	57
4137	2	female	5	right	1103	494	1909	1909	Cube	blue	120fps	58
4138	2	female	5	left	1354	1429	681	1354	Cube	blue	120fps	59
4139	2	female	5	right	1836	1544	5	5	Cube	blue	120fps	60
4140	2	female	5	left	1523	1808	91	1523	Cube	blue	120fps	61
4141	2	female	5	right	451	959	1983	1983	Cube	blue	120fps	62
4142	2	female	5	left	720	1024	1592	720	Cube	blue	120fps	63
4143	2	female	5	right	2524	323	538	538	Cube	blue	120fps	64
4144	2	female	5	left	0	166	3176	0	Cube	blue	120fps	65
4145	3	female	1	left	3345	194	0	3345	Cube	blue	120fps	1
4146	3	female	1	right	1657	213	1670	1670	Cube	blue	120fps	2
4147	3	female	1	left	2130	257	1152	2130	Cube	blue	120fps	3
4148	3	female	1	right	1792	92	1657	1657	Cube	blue	120fps	4
4149	3	female	1	right	1670	44	1827	1827	Cube	blue	120fps	5
4150	3	female	1	left	663	28	2850	663	Cube	blue	120fps	6
4151	3	female	1	right	2087	137	1318	1318	Cube	blue	120fps	7
4152	3	female	1	left	919	176	2445	919	Cube	blue	120fps	8
4153	3	female	1	left	1731	299	1508	1731	Cube	blue	120fps	9
4154	3	female	1	right	1146	70	2325	2325	Cube	blue	120fps	10
4155	3	female	1	left	1013	197	2331	1013	Cube	blue	120fps	11
4156	3	female	1	right	1019	220	2302	2302	Cube	blue	120fps	12
4157	3	female	1	left	0	0	3542	0	Cube	blue	120fps	13
4158	3	female	2	left	77	3	3460	77	Cube	blue	120fps	14
4159	3	female	2	right	888	45	2606	2606	Cube	blue	120fps	15
4160	3	female	2	left	2440	50	1046	2440	Cube	blue	120fps	16
4161	3	female	2	right	313	43	3185	3185	Cube	blue	120fps	17
4162	3	female	2	left	1203	99	2239	1203	Cube	blue	120fps	18
4163	3	female	2	right	930	223	2388	2388	Cube	blue	120fps	19
4164	3	female	2	left	1436	155	1951	1436	Cube	blue	120fps	20
4165	3	female	2	right	2291	53	1197	1197	Cube	blue	120fps	21
4166	3	female	2	left	1332	98	2111	1332	Cube	blue	120fps	22
4167	3	female	2	right	1131	224	2185	2185	Cube	blue	120fps	23
4168	3	female	2	left	1679	377	1485	1679	Cube	blue	120fps	24
4169	3	female	2	right	852	278	2410	2410	Cube	blue	120fps	25
4170	3	female	2	left	1142	249	2150	1142	Cube	blue	120fps	26
4171	3	female	3	left	1337	52	2151	1337	Cube	blue	120fps	27
4172	3	female	3	right	588	79	2874	2874	Cube	blue	120fps	28
4173	3	female	3	left	1893	123	1525	1893	Cube	blue	120fps	29
4174	3	female	3	right	1752	101	1683	1683	Cube	blue	120fps	30
4175	3	female	3	left	1494	96	1950	1494	Cube	blue	120fps	31
4176	3	female	3	right	2669	29	842	842	Cube	blue	120fps	32
4177	3	female	3	left	1592	64	1885	1592	Cube	blue	120fps	33
4178	3	female	3	left	1472	186	1881	1472	Cube	blue	120fps	34
4179	3	female	3	right	1782	90	1668	1668	Cube	blue	120fps	35
4180	3	female	3	right	1271	169	2100	2100	Cube	blue	120fps	36
4181	3	female	3	left	1722	492	1324	1722	Cube	blue	120fps	37
4182	3	female	3	right	1714	379	1447	1447	Cube	blue	120fps	38
4183	3	female	3	left	1714	323	1503	1714	Cube	blue	120fps	39
4184	3	female	4	left	2535	436	567	2535	Cube	blue	120fps	40
4185	3	female	4	right	1984	6	1552	1552	Cube	blue	120fps	41
4186	3	female	4	left	169	242	3130	169	Cube	blue	120fps	42
4187	3	female	4	right	0	98	3443	3443	Cube	blue	120fps	43
4188	3	female	4	right	2225	73	1242	1242	Cube	blue	120fps	44
4189	3	female	4	left	185	101	3255	185	Cube	blue	120fps	45
4190	3	female	4	left	1312	147	2080	1312	Cube	blue	120fps	46
4191	3	female	4	right	613	123	2804	2804	Cube	blue	120fps	47
4192	3	female	4	left	3078	133	326	3078	Cube	blue	120fps	48
4193	3	female	4	right	2536	103	895	895	Cube	blue	120fps	49
4194	3	female	4	left	3175	141	221	3175	Cube	blue	120fps	50
4195	3	female	4	right	1167	120	2252	2252	Cube	blue	120fps	51
4196	3	female	4	left	3064	145	330	3064	Cube	blue	120fps	52
4197	3	female	5	left	2485	109	944	2485	Cube	blue	120fps	53
4198	3	female	5	right	620	61	2858	2858	Cube	blue	120fps	54
4199	3	female	5	left	3363	124	51	3363	Cube	blue	120fps	55
4200	3	female	5	right	3150	101	290	290	Cube	blue	120fps	56
4201	3	female	5	left	3441	78	17	3441	Cube	blue	120fps	57
4202	3	female	5	right	3214	148	172	172	Cube	blue	120fps	58
4203	3	female	5	left	2717	119	704	2717	Cube	blue	120fps	59
4204	3	female	5	right	962	42	2533	2533	Cube	blue	120fps	60
4205	3	female	5	left	1944	138	1455	1944	Cube	blue	120fps	61
4206	3	female	5	right	2840	79	618	618	Cube	blue	120fps	62
4207	3	female	5	left	3390	117	29	3390	Cube	blue	120fps	63
4208	3	female	5	right	1143	99	2297	2297	Cube	blue	120fps	64
4209	3	female	5	left	3465	74	0	3465	Cube	blue	120fps	65
4210	4	male	1	left	0	71	3362	0	Cube	blue	120fps	1
4211	4	male	1	right	2209	47	995	995	Cube	blue	120fps	2
4212	4	male	1	left	1244	1399	392	1244	Cube	blue	120fps	3
4213	4	male	1	right	2386	181	544	544	Cube	blue	120fps	4
4214	4	male	1	right	1430	1028	374	374	Cube	blue	120fps	5
4215	4	male	1	left	1251	1365	325	1251	Cube	blue	120fps	6
4216	4	male	1	right	702	756	1276	1276	Cube	blue	120fps	7
4217	4	male	1	left	1988	361	312	1988	Cube	blue	120fps	8
4218	4	male	1	left	2116	337	45	2116	Cube	blue	120fps	9
4219	4	male	1	right	79	425	2778	2778	Cube	blue	120fps	10
4220	4	male	1	left	544	332	2219	544	Cube	blue	120fps	11
4221	4	male	1	right	92	141	2837	2837	Cube	blue	120fps	12
4222	4	male	1	left	2352	161	134	2352	Cube	blue	120fps	13
4223	4	male	2	left	1596	593	635	1596	Cube	blue	120fps	14
4224	4	male	2	right	744	475	1835	1835	Cube	blue	120fps	15
4225	4	male	2	left	391	439	1811	391	Cube	blue	120fps	16
4226	4	male	2	right	320	396	1888	1888	Cube	blue	120fps	17
4227	4	male	2	left	1514	337	822	1514	Cube	blue	120fps	18
4228	4	male	2	right	195	318	2265	2265	Cube	blue	120fps	19
4229	4	male	2	left	456	545	1782	456	Cube	blue	120fps	20
4230	4	male	2	right	1071	456	1350	1350	Cube	blue	120fps	21
4231	4	male	2	left	577	563	1586	577	Cube	blue	120fps	22
4232	4	male	2	right	235	396	1822	1822	Cube	blue	120fps	23
4233	4	male	2	left	1992	504	228	1992	Cube	blue	120fps	24
4234	4	male	2	right	376	411	2055	2055	Cube	blue	120fps	25
4235	4	male	2	left	1282	465	1147	1282	Cube	blue	120fps	26
4236	4	male	3	left	793	381	1577	793	Cube	blue	120fps	27
4237	4	male	3	right	1373	456	1101	1101	Cube	blue	120fps	28
4238	4	male	3	left	2251	362	583	2251	Cube	blue	120fps	29
4239	4	male	3	right	788	248	1695	1695	Cube	blue	120fps	30
4240	4	male	3	left	2038	372	238	2038	Cube	blue	120fps	31
4241	4	male	3	right	536	298	1902	1902	Cube	blue	120fps	32
4242	4	male	3	left	1041	424	1322	1041	Cube	blue	120fps	33
4243	4	male	3	left	440	342	1797	440	Cube	blue	120fps	34
4244	4	male	3	right	1370	467	1205	1205	Cube	blue	120fps	35
4245	4	male	3	right	1584	497	833	833	Cube	blue	120fps	36
4246	4	male	3	left	1418	703	828	1418	Cube	blue	120fps	37
4247	4	male	3	right	516	422	2208	2208	Cube	blue	120fps	38
4248	4	male	3	left	1623	245	1195	1623	Cube	blue	120fps	39
4249	4	male	4	left	1751	691	701	1751	Cube	blue	120fps	40
4250	4	male	4	right	574	251	2049	2049	Cube	blue	120fps	41
4251	4	male	4	left	1960	389	295	1960	Cube	blue	120fps	42
4252	4	male	4	right	1658	490	685	685	Cube	blue	120fps	43
4253	4	male	4	right	1100	443	1269	1269	Cube	blue	120fps	44
4254	4	male	4	left	869	566	1558	869	Cube	blue	120fps	45
4255	4	male	4	left	339	193	2637	339	Cube	blue	120fps	46
4256	4	male	4	right	2195	249	251	251	Cube	blue	120fps	47
4257	4	male	4	left	70	535	2567	70	Cube	blue	120fps	48
4258	4	male	4	right	2360	657	65	65	Cube	blue	120fps	49
4259	4	male	4	left	394	459	2185	394	Cube	blue	120fps	50
4260	4	male	4	right	835	424	1491	1491	Cube	blue	120fps	51
4261	4	male	4	left	966	493	1454	966	Cube	blue	120fps	52
4262	4	male	5	left	714	814	1682	714	Cube	blue	120fps	53
4263	4	male	5	right	475	178	2645	2645	Cube	blue	120fps	54
4264	4	male	5	left	186	741	2177	186	Cube	blue	120fps	55
4265	4	male	5	right	1357	477	677	677	Cube	blue	120fps	56
4266	4	male	5	left	1539	396	746	1539	Cube	blue	120fps	57
4267	4	male	5	right	236	418	2650	2650	Cube	blue	120fps	58
4268	4	male	5	left	708	853	1715	708	Cube	blue	120fps	59
4269	4	male	5	right	736	123	2307	2307	Cube	blue	120fps	60
4270	4	male	5	left	432	623	2102	432	Cube	blue	120fps	61
4271	4	male	5	right	350	736	1819	1819	Cube	blue	120fps	62
4272	4	male	5	left	385	601	2361	385	Cube	blue	120fps	63
4273	4	male	5	right	1506	617	785	785	Cube	blue	120fps	64
4274	4	male	5	left	778	1001	1137	778	Cube	blue	120fps	65
4275	5	male	1	left	0	436	2859	0	Cube	blue	120fps	1
4276	5	male	1	right	734	187	2411	2411	Cube	blue	120fps	2
4277	5	male	1	left	280	466	2589	280	Cube	blue	120fps	3
4278	5	male	1	right	2309	471	554	554	Cube	blue	120fps	4
4279	5	male	1	right	2221	753	337	337	Cube	blue	120fps	5
4280	5	male	1	left	917	429	2042	917	Cube	blue	120fps	6
4281	5	male	1	right	1667	887	685	685	Cube	blue	120fps	7
4282	5	male	1	left	2378	497	524	2378	Cube	blue	120fps	8
4283	5	male	1	left	1002	300	1973	1002	Cube	blue	120fps	9
4284	5	male	1	right	1831	217	1252	1252	Cube	blue	120fps	10
4285	5	male	1	left	139	20	3188	139	Cube	blue	120fps	11
4286	5	male	1	right	2359	286	532	532	Cube	blue	120fps	12
4287	5	male	1	left	269	297	2794	269	Cube	blue	120fps	13
4288	5	male	2	left	141	690	2298	141	Cube	blue	120fps	14
4289	5	male	2	right	994	489	1725	1725	Cube	blue	120fps	15
4290	5	male	2	left	1732	696	681	1732	Cube	blue	120fps	16
4291	5	male	2	right	963	555	1639	1639	Cube	blue	120fps	17
4292	5	male	2	left	1224	628	1067	1224	Cube	blue	120fps	18
4293	5	male	2	right	1582	462	900	900	Cube	blue	120fps	19
4294	5	male	2	left	2318	574	250	2318	Cube	blue	120fps	20
4295	5	male	2	right	2590	392	157	157	Cube	blue	120fps	21
4296	5	male	2	left	1700	860	470	1700	Cube	blue	120fps	22
4297	5	male	2	right	669	927	1447	1447	Cube	blue	120fps	23
4298	5	male	2	left	1910	717	519	1910	Cube	blue	120fps	24
4299	5	male	2	right	69	434	2665	2665	Cube	blue	120fps	25
4300	5	male	2	left	6	375	2875	6	Cube	blue	120fps	26
4301	5	male	3	left	1489	929	738	1489	Cube	blue	120fps	27
4302	5	male	3	right	2285	489	458	458	Cube	blue	120fps	28
4303	5	male	3	left	1983	582	734	1983	Cube	blue	120fps	29
4304	5	male	3	right	1753	498	934	934	Cube	blue	120fps	30
4305	5	male	3	left	505	755	1983	505	Cube	blue	120fps	31
4306	5	male	3	right	919	595	1637	1637	Cube	blue	120fps	32
4307	5	male	3	left	1	662	2752	1	Cube	blue	120fps	33
4308	5	male	3	left	59	1028	2196	59	Cube	blue	120fps	34
4309	5	male	3	right	2728	455	0	0	Cube	blue	120fps	35
4310	5	male	3	right	1420	877	846	846	Cube	blue	120fps	36
4311	5	male	3	left	6	706	2631	6	Cube	blue	120fps	37
4312	5	male	3	right	27	1001	2159	2159	Cube	blue	120fps	38
4313	5	male	3	left	12	1147	2121	12	Cube	blue	120fps	39
4314	5	male	4	left	18	1082	2073	18	Cube	blue	120fps	40
4315	5	male	4	right	238	888	1931	1931	Cube	blue	120fps	41
4316	5	male	4	left	117	1050	1830	117	Cube	blue	120fps	42
4317	5	male	4	right	2010	560	389	389	Cube	blue	120fps	43
4318	5	male	4	right	1769	1157	25	25	Cube	blue	120fps	44
4319	5	male	4	left	1448	1212	191	1448	Cube	blue	120fps	45
4320	5	male	4	left	1667	1091	83	1667	Cube	blue	120fps	46
4321	5	male	4	right	1208	1785	0	0	Cube	blue	120fps	47
4322	5	male	4	left	249	1775	894	249	Cube	blue	120fps	48
4323	5	male	4	right	74	1279	1760	1760	Cube	blue	120fps	49
4324	5	male	4	left	45	1058	1915	45	Cube	blue	120fps	50
4325	5	male	4	right	409	1634	897	897	Cube	blue	120fps	51
4326	5	male	4	left	0	1531	1271	0	Cube	blue	120fps	52
4327	5	male	5	left	131	1257	1339	131	Cube	blue	120fps	53
4328	5	male	5	right	2057	815	45	45	Cube	blue	120fps	54
4329	5	male	5	left	25	1046	2202	25	Cube	blue	120fps	55
4330	5	male	5	right	1495	1463	93	93	Cube	blue	120fps	56
4331	5	male	5	left	43	1209	1865	43	Cube	blue	120fps	57
4332	5	male	5	right	2438	769	30	30	Cube	blue	120fps	58
4333	5	male	5	left	37	1887	1233	37	Cube	blue	120fps	59
4334	5	male	5	right	855	1582	433	433	Cube	blue	120fps	60
4335	5	male	5	left	49	1147	2030	49	Cube	blue	120fps	61
4336	5	male	5	right	279	1507	1289	1289	Cube	blue	120fps	62
4337	5	male	5	left	64	2206	588	64	Cube	blue	120fps	63
4338	5	male	5	right	90	1563	1476	1476	Cube	blue	120fps	64
4339	5	male	5	left	46	1449	1456	46	Cube	blue	120fps	65
