# Supplementary material for: No evidence of spontaneous preference for slowly moving objects in visually naïve chicks
Source: Sci Rep. 2020 Apr 14;10:6277. doi: 10.1038/s41598-020-63428-3 (PMC7156419; doi:10.1038/s41598-020-63428-3)
Supplement: Supplementary file 5 — Supplementary information5 [file 41598_2020_63428_MOESM5_ESM.csv]

	ID	sex	day	slow_object_position	left	center	right	secsSlowlyMovingObject	object	colour	fps	session
391	12	male	1	left	0	1010	2530	0	DigitalEmbryo	red	120fps	1
392	12	male	1	right	0	0	3541	3541	DigitalEmbryo	red	120fps	2
393	12	male	1	left	0	0	3540	0	DigitalEmbryo	red	120fps	3
394	12	male	1	right	0	0	3540	3540	DigitalEmbryo	red	120fps	4
395	12	male	1	right	2819	382	340	340	DigitalEmbryo	red	120fps	5
396	12	male	1	left	3540	0	0	3540	DigitalEmbryo	red	120fps	6
397	12	male	1	right	3540	0	0	0	DigitalEmbryo	red	120fps	7
398	12	male	1	left	3540	0	0	3540	DigitalEmbryo	red	120fps	8
399	12	male	1	left	3541	0	0	3541	DigitalEmbryo	red	120fps	9
400	12	male	1	right	3541	0	0	0	DigitalEmbryo	red	120fps	10
401	12	male	1	left	3541	0	0	3541	DigitalEmbryo	red	120fps	11
402	12	male	1	right	3541	0	0	0	DigitalEmbryo	red	120fps	12
403	12	male	1	left	3541	0	0	3541	DigitalEmbryo	red	120fps	13
404	12	male	2	left	3540	0	0	3540	DigitalEmbryo	red	120fps	14
405	12	male	2	right	3541	0	0	0	DigitalEmbryo	red	120fps	15
406	12	male	2	left	3542	0	0	3542	DigitalEmbryo	red	120fps	16
407	12	male	2	right	3541	0	0	0	DigitalEmbryo	red	120fps	17
408	12	male	2	left	3541	0	0	3541	DigitalEmbryo	red	120fps	18
409	12	male	2	right	2765	12	764	764	DigitalEmbryo	red	120fps	19
410	12	male	2	left	1221	753	1567	1221	DigitalEmbryo	red	120fps	20
411	12	male	2	right	837	824	1880	1880	DigitalEmbryo	red	120fps	21
412	12	male	2	left	1705	551	1285	1705	DigitalEmbryo	red	120fps	22
413	12	male	2	right	368	877	2296	2296	DigitalEmbryo	red	120fps	23
414	12	male	2	left	1420	665	1456	1420	DigitalEmbryo	red	120fps	24
415	12	male	2	right	112	385	3043	3043	DigitalEmbryo	red	120fps	25
416	12	male	2	left	420	495	2625	420	DigitalEmbryo	red	120fps	26
417	12	male	3	left	51	663	2826	51	DigitalEmbryo	red	120fps	27
418	12	male	3	right	4	311	3225	3225	DigitalEmbryo	red	120fps	28
419	12	male	3	left	611	425	2505	611	DigitalEmbryo	red	120fps	29
420	12	male	3	right	653	316	2571	2571	DigitalEmbryo	red	120fps	30
421	12	male	3	left	1096	276	2169	1096	DigitalEmbryo	red	120fps	31
422	12	male	3	right	422	685	2434	2434	DigitalEmbryo	red	120fps	32
423	12	male	3	left	998	355	2188	998	DigitalEmbryo	red	120fps	33
424	12	male	3	left	1447	311	1783	1447	DigitalEmbryo	red	120fps	34
425	12	male	3	right	388	760	2393	2393	DigitalEmbryo	red	120fps	35
426	12	male	3	right	380	617	2544	2544	DigitalEmbryo	red	120fps	36
427	12	male	3	left	376	706	2458	376	DigitalEmbryo	red	120fps	37
428	12	male	3	right	1976	381	1184	1184	DigitalEmbryo	red	120fps	38
429	12	male	3	left	562	607	2371	562	DigitalEmbryo	red	120fps	39
430	12	male	4	left	1248	540	1752	1248	DigitalEmbryo	red	120fps	40
431	12	male	4	right	1615	808	1118	1118	DigitalEmbryo	red	120fps	41
432	12	male	4	left	1800	559	1182	1800	DigitalEmbryo	red	120fps	42
433	12	male	4	right	309	393	2838	2838	DigitalEmbryo	red	120fps	43
434	12	male	4	right	87	267	3186	3186	DigitalEmbryo	red	120fps	44
435	12	male	4	left	2839	465	237	2839	DigitalEmbryo	red	120fps	45
436	12	male	4	left	958	391	2192	958	DigitalEmbryo	red	120fps	46
437	12	male	4	right	2693	394	453	453	DigitalEmbryo	red	120fps	47
438	12	male	4	left	2167	452	922	2167	DigitalEmbryo	red	120fps	48
439	12	male	4	right	54	334	3153	3153	DigitalEmbryo	red	120fps	49
440	12	male	4	left	227	334	2980	227	DigitalEmbryo	red	120fps	50
441	12	male	4	right	49	516	2976	2976	DigitalEmbryo	red	120fps	51
442	12	male	4	left	1372	364	1805	1372	DigitalEmbryo	red	120fps	52
443	12	male	5	left	20	610	2911	20	DigitalEmbryo	red	120fps	53
444	12	male	5	right	162	869	2510	2510	DigitalEmbryo	red	120fps	54
445	12	male	5	left	1379	547	1615	1379	DigitalEmbryo	red	120fps	55
446	12	male	5	right	59	430	3051	3051	DigitalEmbryo	red	120fps	56
447	12	male	5	left	1735	557	1249	1735	DigitalEmbryo	red	120fps	57
448	12	male	5	right	1040	474	2027	2027	DigitalEmbryo	red	120fps	58
449	12	male	5	left	420	448	2673	420	DigitalEmbryo	red	120fps	59
450	12	male	5	right	1036	211	2294	2294	DigitalEmbryo	red	120fps	60
451	12	male	5	left	152	647	2742	152	DigitalEmbryo	red	120fps	61
452	12	male	5	right	706	1222	1613	1613	DigitalEmbryo	red	120fps	62
453	12	male	5	left	109	1292	2140	109	DigitalEmbryo	red	120fps	63
454	12	male	5	right	158	529	2854	2854	DigitalEmbryo	red	120fps	64
455	12	male	5	left	227	967	2345	227	DigitalEmbryo	red	120fps	65
576	14	male	1	left	261	578	2702	261	DigitalEmbryo	red	120fps	1
577	14	male	1	right	2098	96	1347	1347	DigitalEmbryo	red	120fps	2
578	14	male	1	left	551	103	2887	551	DigitalEmbryo	red	120fps	3
579	14	male	1	right	3120	8	413	413	DigitalEmbryo	red	120fps	4
580	14	male	1	right	2402	95	1044	1044	DigitalEmbryo	red	120fps	5
581	14	male	1	left	831	37	2674	831	DigitalEmbryo	red	120fps	6
582	14	male	1	right	2336	73	1132	1132	DigitalEmbryo	red	120fps	7
583	14	male	1	left	723	189	2628	723	DigitalEmbryo	red	120fps	8
584	14	male	1	left	831	133	2576	831	DigitalEmbryo	red	120fps	9
585	14	male	1	right	2171	157	1213	1213	DigitalEmbryo	red	120fps	10
586	14	male	1	left	742	100	2699	742	DigitalEmbryo	red	120fps	11
587	14	male	1	right	2539	137	865	865	DigitalEmbryo	red	120fps	12
588	14	male	1	left	548	72	2920	548	DigitalEmbryo	red	120fps	13
589	14	male	2	left	51	431	3059	51	DigitalEmbryo	red	120fps	14
590	14	male	2	right	1197	2093	250	250	DigitalEmbryo	red	120fps	15
591	14	male	2	left	550	516	2473	550	DigitalEmbryo	red	120fps	16
592	14	male	2	right	2557	737	247	247	DigitalEmbryo	red	120fps	17
593	14	male	2	left	368	411	2762	368	DigitalEmbryo	red	120fps	18
594	14	male	2	right	2304	338	899	899	DigitalEmbryo	red	120fps	19
595	14	male	2	left	750	1025	1765	750	DigitalEmbryo	red	120fps	20
596	14	male	2	right	1569	1216	756	756	DigitalEmbryo	red	120fps	21
597	14	male	2	left	966	1408	1167	966	DigitalEmbryo	red	120fps	22
598	14	male	2	right	2142	897	501	501	DigitalEmbryo	red	120fps	23
599	14	male	2	left	1171	1462	908	1171	DigitalEmbryo	red	120fps	24
600	14	male	2	right	310	1078	2152	2152	DigitalEmbryo	red	120fps	25
601	14	male	2	left	177	1114	2249	177	DigitalEmbryo	red	120fps	26
602	14	male	3	left	873	991	1676	873	DigitalEmbryo	red	120fps	27
603	14	male	3	right	2809	504	228	228	DigitalEmbryo	red	120fps	28
604	14	male	3	left	136	1340	2064	136	DigitalEmbryo	red	120fps	29
605	14	male	3	right	2841	500	200	200	DigitalEmbryo	red	120fps	30
606	14	male	3	left	266	651	2623	266	DigitalEmbryo	red	120fps	31
607	14	male	3	right	2309	1069	163	163	DigitalEmbryo	red	120fps	32
608	14	male	3	left	2028	1234	279	2028	DigitalEmbryo	red	120fps	33
609	14	male	3	left	1892	1272	376	1892	DigitalEmbryo	red	120fps	34
610	14	male	3	right	2639	847	56	56	DigitalEmbryo	red	120fps	35
611	14	male	3	right	967	1593	980	980	DigitalEmbryo	red	120fps	36
612	14	male	3	left	1599	1760	183	1599	DigitalEmbryo	red	120fps	37
613	14	male	3	right	1386	1667	487	487	DigitalEmbryo	red	120fps	38
614	14	male	3	left	123	709	2709	123	DigitalEmbryo	red	120fps	39
615	14	male	4	left	596	1217	1716	596	DigitalEmbryo	red	120fps	40
616	14	male	4	right	1934	765	842	842	DigitalEmbryo	red	120fps	41
617	14	male	4	left	67	1077	2393	67	DigitalEmbryo	red	120fps	42
618	14	male	4	right	142	1496	1894	1894	DigitalEmbryo	red	120fps	43
619	14	male	4	right	783	1418	1339	1339	DigitalEmbryo	red	120fps	44
620	14	male	4	left	1375	1066	1099	1375	DigitalEmbryo	red	120fps	45
621	14	male	4	left	1348	1153	1038	1348	DigitalEmbryo	red	120fps	46
622	14	male	4	right	2581	704	256	256	DigitalEmbryo	red	120fps	47
623	14	male	4	left	284	1446	1812	284	DigitalEmbryo	red	120fps	48
624	14	male	4	right	167	1662	1704	1704	DigitalEmbryo	red	120fps	49
625	14	male	4	left	1957	1221	362	1957	DigitalEmbryo	red	120fps	50
626	14	male	4	right	1559	1393	588	588	DigitalEmbryo	red	120fps	51
627	14	male	4	left	1493	1729	315	1493	DigitalEmbryo	red	120fps	52
628	14	male	5	left	1768	1037	737	1768	DigitalEmbryo	red	120fps	53
629	14	male	5	right	435	1723	1382	1382	DigitalEmbryo	red	120fps	54
630	14	male	5	left	1967	946	628	1967	DigitalEmbryo	red	120fps	55
631	14	male	5	right	128	1189	2224	2224	DigitalEmbryo	red	120fps	56
632	14	male	5	left	1922	1498	121	1922	DigitalEmbryo	red	120fps	57
633	14	male	5	right	60	1465	2016	2016	DigitalEmbryo	red	120fps	58
634	14	male	5	left	2093	1356	92	2093	DigitalEmbryo	red	120fps	59
635	14	male	5	right	99	1343	2099	2099	DigitalEmbryo	red	120fps	60
636	14	male	5	left	967	1803	771	967	DigitalEmbryo	red	120fps	61
637	14	male	5	right	767	1226	1549	1549	DigitalEmbryo	red	120fps	62
638	14	male	5	left	657	2265	619	657	DigitalEmbryo	red	120fps	63
639	14	male	5	right	130	1613	1797	1797	DigitalEmbryo	red	120fps	64
640	14	male	5	left	1759	1375	407	1759	DigitalEmbryo	red	120fps	65
641	16	female	1	left	0	3541	0	0	DigitalEmbryo	red	120fps	1
642	16	female	1	right	3144	396	0	0	DigitalEmbryo	red	120fps	2
643	16	female	1	left	3529	11	0	3529	DigitalEmbryo	red	120fps	3
644	16	female	1	right	3528	13	0	0	DigitalEmbryo	red	120fps	4
645	16	female	1	right	3506	35	0	0	DigitalEmbryo	red	120fps	5
646	16	female	1	left	3531	10	0	3531	DigitalEmbryo	red	120fps	6
647	16	female	1	right	3522	19	0	0	DigitalEmbryo	red	120fps	7
648	16	female	1	left	1912	30	1599	1912	DigitalEmbryo	red	120fps	8
649	16	female	1	left	0	4	3537	0	DigitalEmbryo	red	120fps	9
650	16	female	1	right	2545	38	959	959	DigitalEmbryo	red	120fps	10
651	16	female	1	left	3541	0	0	3541	DigitalEmbryo	red	120fps	11
652	16	female	1	right	3540	0	0	0	DigitalEmbryo	red	120fps	12
653	16	female	1	left	3541	0	0	3541	DigitalEmbryo	red	120fps	13
654	16	female	2	left	3541	0	0	3541	DigitalEmbryo	red	120fps	14
655	16	female	2	right	3540	0	0	0	DigitalEmbryo	red	120fps	15
656	16	female	2	left	740	54	2747	740	DigitalEmbryo	red	120fps	16
657	16	female	2	right	1866	373	1302	1302	DigitalEmbryo	red	120fps	17
658	16	female	2	left	697	34	2809	697	DigitalEmbryo	red	120fps	18
659	16	female	2	right	1287	49	2205	2205	DigitalEmbryo	red	120fps	19
660	16	female	2	left	159	25	3357	159	DigitalEmbryo	red	120fps	20
661	16	female	2	right	2007	99	1435	1435	DigitalEmbryo	red	120fps	21
662	16	female	2	left	138	128	3275	138	DigitalEmbryo	red	120fps	22
663	16	female	2	right	1524	389	1628	1628	DigitalEmbryo	red	120fps	23
664	16	female	2	left	192	635	2715	192	DigitalEmbryo	red	120fps	24
665	16	female	2	right	337	620	2584	2584	DigitalEmbryo	red	120fps	25
666	16	female	2	left	115	313	3112	115	DigitalEmbryo	red	120fps	26
667	16	female	3	left	2337	45	1158	2337	DigitalEmbryo	red	120fps	27
668	16	female	3	right	429	125	2988	2988	DigitalEmbryo	red	120fps	28
669	16	female	3	left	102	51	3388	102	DigitalEmbryo	red	120fps	29
670	16	female	3	right	849	42	2650	2650	DigitalEmbryo	red	120fps	30
671	16	female	3	left	512	64	2965	512	DigitalEmbryo	red	120fps	31
672	16	female	3	right	68	43	3430	3430	DigitalEmbryo	red	120fps	32
673	16	female	3	left	453	109	2979	453	DigitalEmbryo	red	120fps	33
674	16	female	3	left	237	81	3223	237	DigitalEmbryo	red	120fps	34
675	16	female	3	right	499	177	2866	2866	DigitalEmbryo	red	120fps	35
676	16	female	3	right	667	138	2735	2735	DigitalEmbryo	red	120fps	36
677	16	female	3	left	198	168	3175	198	DigitalEmbryo	red	120fps	37
678	16	female	3	right	908	281	2351	2351	DigitalEmbryo	red	120fps	38
679	16	female	3	left	227	151	3163	227	DigitalEmbryo	red	120fps	39
680	16	female	4	left	237	12	3292	237	DigitalEmbryo	red	120fps	40
681	16	female	4	right	737	138	2666	2666	DigitalEmbryo	red	120fps	41
682	16	female	4	left	156	55	3330	156	DigitalEmbryo	red	120fps	42
683	16	female	4	right	902	78	2561	2561	DigitalEmbryo	red	120fps	43
684	16	female	4	right	2531	55	955	955	DigitalEmbryo	red	120fps	44
685	16	female	4	left	523	130	2888	523	DigitalEmbryo	red	120fps	45
686	16	female	4	left	52	72	3417	52	DigitalEmbryo	red	120fps	46
687	16	female	4	right	2066	143	1332	1332	DigitalEmbryo	red	120fps	47
688	16	female	4	left	157	190	3194	157	DigitalEmbryo	red	120fps	48
689	16	female	4	right	406	260	2875	2875	DigitalEmbryo	red	120fps	49
690	16	female	4	left	4	96	3441	4	DigitalEmbryo	red	120fps	50
691	16	female	4	right	787	236	2518	2518	DigitalEmbryo	red	120fps	51
692	16	female	4	left	64	114	3363	64	DigitalEmbryo	red	120fps	52
693	16	female	5	left	81	93	3366	81	DigitalEmbryo	red	120fps	53
694	16	female	5	right	546	255	2740	2740	DigitalEmbryo	red	120fps	54
695	16	female	5	left	0	0	3541	0	DigitalEmbryo	red	120fps	55
696	16	female	5	right	656	325	2560	2560	DigitalEmbryo	red	120fps	56
697	16	female	5	left	0	45	3496	0	DigitalEmbryo	red	120fps	57
698	16	female	5	right	657	253	2631	2631	DigitalEmbryo	red	120fps	58
699	16	female	5	left	77	69	3395	77	DigitalEmbryo	red	120fps	59
700	16	female	5	right	580	283	2679	2679	DigitalEmbryo	red	120fps	60
701	16	female	5	left	40	58	3443	40	DigitalEmbryo	red	120fps	61
702	16	female	5	right	553	362	2627	2627	DigitalEmbryo	red	120fps	62
703	16	female	5	left	241	171	3129	241	DigitalEmbryo	red	120fps	63
704	16	female	5	right	1399	361	1781	1781	DigitalEmbryo	red	120fps	64
705	16	female	5	left	346	243	2952	346	DigitalEmbryo	red	120fps	65
706	21	male	1	left	684	999	1858	684	DigitalEmbryo	red	120fps	1
707	21	male	1	right	2426	841	273	273	DigitalEmbryo	red	120fps	2
708	21	male	1	left	333	1140	2068	333	DigitalEmbryo	red	120fps	3
709	21	male	1	right	550	1565	1425	1425	DigitalEmbryo	red	120fps	4
710	21	male	1	right	151	1536	1854	1854	DigitalEmbryo	red	120fps	5
711	21	male	1	left	374	842	2324	374	DigitalEmbryo	red	120fps	6
712	21	male	1	right	758	1846	935	935	DigitalEmbryo	red	120fps	7
713	21	male	1	left	271	1045	2225	271	DigitalEmbryo	red	120fps	8
714	21	male	1	left	24	1192	2324	24	DigitalEmbryo	red	120fps	9
715	21	male	1	right	856	1443	1242	1242	DigitalEmbryo	red	120fps	10
716	21	male	1	left	340	505	2696	340	DigitalEmbryo	red	120fps	11
717	21	male	1	right	116	1356	2069	2069	DigitalEmbryo	red	120fps	12
718	21	male	1	left	1	1318	2220	1	DigitalEmbryo	red	120fps	13
719	21	male	2	left	9	1007	2524	9	DigitalEmbryo	red	120fps	14
720	21	male	2	right	0	1144	2396	2396	DigitalEmbryo	red	120fps	15
721	21	male	2	left	0	1570	1970	0	DigitalEmbryo	red	120fps	16
722	21	male	2	right	501	1343	1697	1697	DigitalEmbryo	red	120fps	17
723	21	male	2	left	612	1324	1606	612	DigitalEmbryo	red	120fps	18
724	21	male	2	right	1360	1698	482	482	DigitalEmbryo	red	120fps	19
725	21	male	2	left	1407	1420	713	1407	DigitalEmbryo	red	120fps	20
726	21	male	2	right	641	1278	1622	1622	DigitalEmbryo	red	120fps	21
727	21	male	2	left	274	1213	2053	274	DigitalEmbryo	red	120fps	22
728	21	male	2	right	293	716	2532	2532	DigitalEmbryo	red	120fps	23
729	21	male	2	left	701	1053	1787	701	DigitalEmbryo	red	120fps	24
730	21	male	2	right	231	2424	885	885	DigitalEmbryo	red	120fps	25
731	21	male	2	left	0	527	3014	0	DigitalEmbryo	red	120fps	26
732	21	male	3	left	1350	724	1467	1350	DigitalEmbryo	red	120fps	27
733	21	male	3	right	1175	600	1766	1766	DigitalEmbryo	red	120fps	28
734	21	male	3	left	251	513	2778	251	DigitalEmbryo	red	120fps	29
735	21	male	3	right	1375	1223	943	943	DigitalEmbryo	red	120fps	30
736	21	male	3	left	148	787	2607	148	DigitalEmbryo	red	120fps	31
737	21	male	3	right	1620	1628	292	292	DigitalEmbryo	red	120fps	32
738	21	male	3	left	198	887	2456	198	DigitalEmbryo	red	120fps	33
739	21	male	3	left	700	1763	1077	700	DigitalEmbryo	red	120fps	34
740	21	male	3	right	1527	877	1136	1136	DigitalEmbryo	red	120fps	35
741	21	male	3	right	1616	1169	755	755	DigitalEmbryo	red	120fps	36
742	21	male	3	left	122	1851	1568	122	DigitalEmbryo	red	120fps	37
743	21	male	3	right	2450	788	303	303	DigitalEmbryo	red	120fps	38
744	21	male	3	left	413	1566	1561	413	DigitalEmbryo	red	120fps	39
745	21	male	4	left	856	1371	1313	856	DigitalEmbryo	red	120fps	40
746	21	male	4	right	2529	995	15	15	DigitalEmbryo	red	120fps	41
747	21	male	4	left	1672	997	872	1672	DigitalEmbryo	red	120fps	42
748	21	male	4	right	1703	1341	497	497	DigitalEmbryo	red	120fps	43
749	21	male	4	right	142	1087	2312	2312	DigitalEmbryo	red	120fps	44
750	21	male	4	left	146	1439	1955	146	DigitalEmbryo	red	120fps	45
751	21	male	4	left	989	1377	1174	989	DigitalEmbryo	red	120fps	46
752	21	male	4	right	1704	838	1000	1000	DigitalEmbryo	red	120fps	47
753	21	male	4	left	461	1451	1629	461	DigitalEmbryo	red	120fps	48
754	21	male	4	right	47	1221	2273	2273	DigitalEmbryo	red	120fps	49
755	21	male	4	left	716	1281	1544	716	DigitalEmbryo	red	120fps	50
756	21	male	4	right	48	1576	1917	1917	DigitalEmbryo	red	120fps	51
757	21	male	4	left	14	1997	1529	14	DigitalEmbryo	red	120fps	52
758	21	male	5	left	1735	1542	263	1735	DigitalEmbryo	red	120fps	53
759	21	male	5	right	1660	1423	458	458	DigitalEmbryo	red	120fps	54
760	21	male	5	left	426	2241	874	426	DigitalEmbryo	red	120fps	55
761	21	male	5	right	1899	1548	91	91	DigitalEmbryo	red	120fps	56
762	21	male	5	left	1316	1456	769	1316	DigitalEmbryo	red	120fps	57
763	21	male	5	right	16	1120	2405	2405	DigitalEmbryo	red	120fps	58
764	21	male	5	left	560	1769	1213	560	DigitalEmbryo	red	120fps	59
765	21	male	5	right	146	1735	1659	1659	DigitalEmbryo	red	120fps	60
766	21	male	5	left	2542	999	0	2542	DigitalEmbryo	red	120fps	61
767	21	male	5	right	1603	1018	919	919	DigitalEmbryo	red	120fps	62
768	21	male	5	left	739	1471	1331	739	DigitalEmbryo	red	120fps	63
769	21	male	5	right	1071	1665	804	804	DigitalEmbryo	red	120fps	64
770	21	male	5	left	251	2216	1074	251	DigitalEmbryo	red	120fps	65
771	23	female	1	left	333	337	2868	333	DigitalEmbryo	red	120fps	1
772	23	female	1	right	2892	232	411	411	DigitalEmbryo	red	120fps	2
773	23	female	1	left	805	831	1897	805	DigitalEmbryo	red	120fps	3
774	23	female	1	right	1746	987	791	791	DigitalEmbryo	red	120fps	4
775	23	female	1	right	2449	953	129	129	DigitalEmbryo	red	120fps	5
776	23	female	1	left	140	1203	2197	140	DigitalEmbryo	red	120fps	6
777	23	female	1	right	1068	1210	1259	1259	DigitalEmbryo	red	120fps	7
778	23	female	1	left	390	1123	2025	390	DigitalEmbryo	red	120fps	8
779	23	female	1	left	243	1273	2025	243	DigitalEmbryo	red	120fps	9
780	23	female	1	right	163	807	2571	2571	DigitalEmbryo	red	120fps	10
781	23	female	1	left	2073	551	917	2073	DigitalEmbryo	red	120fps	11
782	23	female	1	right	3541	0	0	0	DigitalEmbryo	red	120fps	12
783	23	female	1	left	3541	0	0	3541	DigitalEmbryo	red	120fps	13
784	23	female	2	left	3541	0	0	3541	DigitalEmbryo	red	120fps	14
785	23	female	2	right	3541	0	0	0	DigitalEmbryo	red	120fps	15
786	23	female	2	left	3542	0	0	3542	DigitalEmbryo	red	120fps	16
787	23	female	2	right	3541	0	0	0	DigitalEmbryo	red	120fps	17
788	23	female	2	left	3540	0	0	3540	DigitalEmbryo	red	120fps	18
789	23	female	2	right	3541	0	0	0	DigitalEmbryo	red	120fps	19
790	23	female	2	left	3158	384	0	3158	DigitalEmbryo	red	120fps	20
791	23	female	2	right	661	2878	0	0	DigitalEmbryo	red	120fps	21
792	23	female	2	left	2674	339	528	2674	DigitalEmbryo	red	120fps	22
793	23	female	2	right	0	1420	2120	2120	DigitalEmbryo	red	120fps	23
794	23	female	2	left	45	1695	1799	45	DigitalEmbryo	red	120fps	24
795	23	female	2	right	563	853	2119	2119	DigitalEmbryo	red	120fps	25
796	23	female	2	left	9	1195	2337	9	DigitalEmbryo	red	120fps	26
797	23	female	3	left	0	1208	2333	0	DigitalEmbryo	red	120fps	27
798	23	female	3	right	0	1629	1912	1912	DigitalEmbryo	red	120fps	28
799	23	female	3	left	1467	200	1874	1467	DigitalEmbryo	red	120fps	29
800	23	female	3	right	672	1616	1248	1248	DigitalEmbryo	red	120fps	30
801	23	female	3	left	250	1870	1418	250	DigitalEmbryo	red	120fps	31
802	23	female	3	right	0	1324	2208	2208	DigitalEmbryo	red	120fps	32
803	23	female	3	left	42	610	2888	42	DigitalEmbryo	red	120fps	33
804	23	female	3	left	0	425	3115	0	DigitalEmbryo	red	120fps	34
805	23	female	3	right	1646	1894	0	0	DigitalEmbryo	red	120fps	35
806	23	female	3	right	1634	1519	377	377	DigitalEmbryo	red	120fps	36
807	23	female	3	left	1598	1925	11	1598	DigitalEmbryo	red	120fps	37
808	23	female	3	right	469	3059	0	0	DigitalEmbryo	red	120fps	38
809	23	female	3	left	136	932	2473	136	DigitalEmbryo	red	120fps	39
810	23	female	4	left	1737	1685	119	1737	DigitalEmbryo	red	120fps	40
811	23	female	4	right	2030	1487	21	21	DigitalEmbryo	red	120fps	41
812	23	female	4	left	106	3435	0	106	DigitalEmbryo	red	120fps	42
813	23	female	4	right	1252	2289	0	0	DigitalEmbryo	red	120fps	43
814	23	female	4	right	1491	2048	0	0	DigitalEmbryo	red	120fps	44
815	23	female	4	left	1521	1325	694	1521	DigitalEmbryo	red	120fps	45
816	23	female	4	left	1118	1119	1303	1118	DigitalEmbryo	red	120fps	46
817	23	female	4	right	487	1170	1882	1882	DigitalEmbryo	red	120fps	47
818	23	female	4	left	1442	998	1101	1442	DigitalEmbryo	red	120fps	48
819	23	female	4	right	1424	1069	1046	1046	DigitalEmbryo	red	120fps	49
820	23	female	4	left	1403	1388	750	1403	DigitalEmbryo	red	120fps	50
821	23	female	4	right	749	1901	891	891	DigitalEmbryo	red	120fps	51
822	23	female	4	left	280	2346	913	280	DigitalEmbryo	red	120fps	52
823	23	female	5	left	995	2397	150	995	DigitalEmbryo	red	120fps	53
824	23	female	5	right	849	1912	779	779	DigitalEmbryo	red	120fps	54
825	23	female	5	left	1785	1480	276	1785	DigitalEmbryo	red	120fps	55
826	23	female	5	right	1193	1768	576	576	DigitalEmbryo	red	120fps	56
827	23	female	5	left	198	3297	46	198	DigitalEmbryo	red	120fps	57
828	23	female	5	right	991	2013	537	537	DigitalEmbryo	red	120fps	58
829	23	female	5	left	139	2846	556	139	DigitalEmbryo	red	120fps	59
830	23	female	5	right	10	2539	990	990	DigitalEmbryo	red	120fps	60
831	23	female	5	left	867	1785	889	867	DigitalEmbryo	red	120fps	61
832	23	female	5	right	810	1965	765	765	DigitalEmbryo	red	120fps	62
833	23	female	5	left	0	2555	984	0	DigitalEmbryo	red	120fps	63
834	23	female	5	right	1491	1843	207	207	DigitalEmbryo	red	120fps	64
835	23	female	5	left	265	3250	20	265	DigitalEmbryo	red	120fps	65
836	25	male	1	left	0	1003	2538	0	DigitalEmbryo	red	120fps	1
837	25	male	1	right	1985	262	1294	1294	DigitalEmbryo	red	120fps	2
838	25	male	1	left	752	605	2182	752	DigitalEmbryo	red	120fps	3
839	25	male	1	right	1757	931	851	851	DigitalEmbryo	red	120fps	4
840	25	male	1	right	2064	596	879	879	DigitalEmbryo	red	120fps	5
841	25	male	1	left	1015	1323	1202	1015	DigitalEmbryo	red	120fps	6
842	25	male	1	right	1385	1141	1011	1011	DigitalEmbryo	red	120fps	7
843	25	male	1	left	1501	1244	796	1501	DigitalEmbryo	red	120fps	8
844	25	male	1	left	398	1473	1670	398	DigitalEmbryo	red	120fps	9
845	25	male	1	right	2456	509	577	577	DigitalEmbryo	red	120fps	10
846	25	male	1	left	1165	1091	1285	1165	DigitalEmbryo	red	120fps	11
847	25	male	1	right	1068	1115	1358	1358	DigitalEmbryo	red	120fps	12
848	25	male	1	left	1255	383	1903	1255	DigitalEmbryo	red	120fps	13
849	25	male	2	left	1254	1166	1121	1254	DigitalEmbryo	red	120fps	14
850	25	male	2	right	2175	1034	331	331	DigitalEmbryo	red	120fps	15
851	25	male	2	left	671	1764	1106	671	DigitalEmbryo	red	120fps	16
852	25	male	2	right	1597	1501	443	443	DigitalEmbryo	red	120fps	17
853	25	male	2	left	693	1772	1075	693	DigitalEmbryo	red	120fps	18
854	25	male	2	right	1442	1296	803	803	DigitalEmbryo	red	120fps	19
855	25	male	2	left	1596	1600	345	1596	DigitalEmbryo	red	120fps	20
856	25	male	2	right	2257	1160	124	124	DigitalEmbryo	red	120fps	21
857	25	male	2	left	1402	1840	299	1402	DigitalEmbryo	red	120fps	22
858	25	male	2	right	2147	1274	120	120	DigitalEmbryo	red	120fps	23
859	25	male	2	left	1940	1262	339	1940	DigitalEmbryo	red	120fps	24
860	25	male	2	right	2522	1018	0	0	DigitalEmbryo	red	120fps	25
861	25	male	2	left	1663	1866	12	1663	DigitalEmbryo	red	120fps	26
862	25	male	3	left	899	1364	1278	899	DigitalEmbryo	red	120fps	27
863	25	male	3	right	283	1242	2015	2015	DigitalEmbryo	red	120fps	28
864	25	male	3	left	14	879	2648	14	DigitalEmbryo	red	120fps	29
865	25	male	3	right	499	971	2071	2071	DigitalEmbryo	red	120fps	30
866	25	male	3	left	264	1349	1929	264	DigitalEmbryo	red	120fps	31
867	25	male	3	right	1733	1335	473	473	DigitalEmbryo	red	120fps	32
868	25	male	3	left	787	2631	123	787	DigitalEmbryo	red	120fps	33
869	25	male	3	left	1485	1020	1036	1485	DigitalEmbryo	red	120fps	34
870	25	male	3	right	1909	1574	59	59	DigitalEmbryo	red	120fps	35
871	25	male	3	right	1282	1829	430	430	DigitalEmbryo	red	120fps	36
872	25	male	3	left	1666	1394	481	1666	DigitalEmbryo	red	120fps	37
873	25	male	3	right	1814	1612	115	115	DigitalEmbryo	red	120fps	38
874	25	male	3	left	2094	1445	2	2094	DigitalEmbryo	red	120fps	39
875	25	male	4	left	115	987	2439	115	DigitalEmbryo	red	120fps	40
876	25	male	4	right	257	1297	1987	1987	DigitalEmbryo	red	120fps	41
877	25	male	4	left	70	1482	1987	70	DigitalEmbryo	red	120fps	42
878	25	male	4	right	544	1818	1178	1178	DigitalEmbryo	red	120fps	43
879	25	male	4	right	1254	1474	812	812	DigitalEmbryo	red	120fps	44
880	25	male	4	left	119	1536	1886	119	DigitalEmbryo	red	120fps	45
881	25	male	4	left	525	2158	859	525	DigitalEmbryo	red	120fps	46
882	25	male	4	right	1437	1951	153	153	DigitalEmbryo	red	120fps	47
883	25	male	4	left	677	2791	72	677	DigitalEmbryo	red	120fps	48
884	25	male	4	right	1712	1793	36	36	DigitalEmbryo	red	120fps	49
885	25	male	4	left	231	2506	803	231	DigitalEmbryo	red	120fps	50
886	25	male	4	right	1663	1545	333	333	DigitalEmbryo	red	120fps	51
887	25	male	4	left	130	1402	2008	130	DigitalEmbryo	red	120fps	52
888	25	male	5	left	106	1808	1627	106	DigitalEmbryo	red	120fps	53
889	25	male	5	right	1394	2093	54	54	DigitalEmbryo	red	120fps	54
890	25	male	5	left	1665	1733	142	1665	DigitalEmbryo	red	120fps	55
891	25	male	5	right	796	2531	212	212	DigitalEmbryo	red	120fps	56
892	25	male	5	left	28	2043	1470	28	DigitalEmbryo	red	120fps	57
893	25	male	5	right	1807	1528	206	206	DigitalEmbryo	red	120fps	58
894	25	male	5	left	378	1448	1716	378	DigitalEmbryo	red	120fps	59
895	25	male	5	right	437	1542	1562	1562	DigitalEmbryo	red	120fps	60
896	25	male	5	left	278	977	2287	278	DigitalEmbryo	red	120fps	61
897	25	male	5	right	1003	1830	708	708	DigitalEmbryo	red	120fps	62
898	25	male	5	left	363	1805	1373	363	DigitalEmbryo	red	120fps	63
899	25	male	5	right	2102	1285	154	154	DigitalEmbryo	red	120fps	64
900	25	male	5	left	362	2068	1111	362	DigitalEmbryo	red	120fps	65
1031	27	female	1	left	877	1004	1660	877	DigitalEmbryo	red	120fps	1
1032	27	female	1	right	2380	920	241	241	DigitalEmbryo	red	120fps	2
1033	27	female	1	left	588	228	2726	588	DigitalEmbryo	red	120fps	3
1034	27	female	1	right	1211	606	1724	1724	DigitalEmbryo	red	120fps	4
1035	27	female	1	right	1719	530	1292	1292	DigitalEmbryo	red	120fps	5
1036	27	female	1	left	337	194	3010	337	DigitalEmbryo	red	120fps	6
1037	27	female	1	right	840	1108	1593	1593	DigitalEmbryo	red	120fps	7
1038	27	female	1	left	475	387	2679	475	DigitalEmbryo	red	120fps	8
1039	27	female	1	left	852	157	2533	852	DigitalEmbryo	red	120fps	9
1040	27	female	1	right	1119	292	2129	2129	DigitalEmbryo	red	120fps	10
1041	27	female	1	left	1286	121	2134	1286	DigitalEmbryo	red	120fps	11
1042	27	female	1	right	1250	55	2236	2236	DigitalEmbryo	red	120fps	12
1043	27	female	1	left	699	30	2812	699	DigitalEmbryo	red	120fps	13
1044	27	female	2	left	964	24	2553	964	DigitalEmbryo	red	120fps	14
1045	27	female	2	right	2951	20	569	569	DigitalEmbryo	red	120fps	15
1046	27	female	2	left	675	18	2848	675	DigitalEmbryo	red	120fps	16
1047	27	female	2	right	1368	13	2159	2159	DigitalEmbryo	red	120fps	17
1048	27	female	2	left	789	13	2738	789	DigitalEmbryo	red	120fps	18
1049	27	female	2	right	2277	66	1198	1198	DigitalEmbryo	red	120fps	19
1050	27	female	2	left	1061	90	2390	1061	DigitalEmbryo	red	120fps	20
1051	27	female	2	right	2088	243	1210	1210	DigitalEmbryo	red	120fps	21
1052	27	female	2	left	1110	183	2247	1110	DigitalEmbryo	red	120fps	22
1053	27	female	2	right	2112	148	1281	1281	DigitalEmbryo	red	120fps	23
1054	27	female	2	left	884	189	2469	884	DigitalEmbryo	red	120fps	24
1055	27	female	2	right	1985	534	1022	1022	DigitalEmbryo	red	120fps	25
1056	27	female	2	left	387	281	2873	387	DigitalEmbryo	red	120fps	26
1057	27	female	3	left	220	116	3203	220	DigitalEmbryo	red	120fps	27
1058	27	female	3	right	2789	66	684	684	DigitalEmbryo	red	120fps	28
1059	27	female	3	left	808	57	2675	808	DigitalEmbryo	red	120fps	29
1060	27	female	3	right	1662	110	1769	1769	DigitalEmbryo	red	120fps	30
1061	27	female	3	left	442	73	3025	442	DigitalEmbryo	red	120fps	31
1062	27	female	3	right	1790	114	1637	1637	DigitalEmbryo	red	120fps	32
1063	27	female	3	left	1212	53	2274	1212	DigitalEmbryo	red	120fps	33
1064	27	female	3	left	582	161	2798	582	DigitalEmbryo	red	120fps	34
1065	27	female	3	right	707	202	2632	2632	DigitalEmbryo	red	120fps	35
1066	27	female	3	right	1887	107	1548	1548	DigitalEmbryo	red	120fps	36
1067	27	female	3	left	1167	280	2094	1167	DigitalEmbryo	red	120fps	37
1068	27	female	3	right	1432	1202	907	907	DigitalEmbryo	red	120fps	38
1069	27	female	3	left	12	318	3211	12	DigitalEmbryo	red	120fps	39
1070	27	female	4	left	1073	115	2353	1073	DigitalEmbryo	red	120fps	40
1071	27	female	4	right	1486	254	1801	1801	DigitalEmbryo	red	120fps	41
1072	27	female	4	left	309	1312	1920	309	DigitalEmbryo	red	120fps	42
1073	27	female	4	right	70	944	2526	2526	DigitalEmbryo	red	120fps	43
1074	27	female	4	right	71	916	2554	2554	DigitalEmbryo	red	120fps	44
1075	27	female	4	left	0	824	2717	0	DigitalEmbryo	red	120fps	45
1076	27	female	4	left	0	666	2874	0	DigitalEmbryo	red	120fps	46
1077	27	female	4	right	52	890	2599	2599	DigitalEmbryo	red	120fps	47
1078	27	female	4	left	486	572	2483	486	DigitalEmbryo	red	120fps	48
1079	27	female	4	right	1094	748	1699	1699	DigitalEmbryo	red	120fps	49
1080	27	female	4	left	246	1144	2151	246	DigitalEmbryo	red	120fps	50
1081	27	female	4	right	828	765	1948	1948	DigitalEmbryo	red	120fps	51
1082	27	female	4	left	77	849	2615	77	DigitalEmbryo	red	120fps	52
1083	27	female	5	left	73	810	2659	73	DigitalEmbryo	red	120fps	53
1084	27	female	5	right	160	1192	2188	2188	DigitalEmbryo	red	120fps	54
1085	27	female	5	left	88	1320	2133	88	DigitalEmbryo	red	120fps	55
1086	27	female	5	right	1054	1032	1455	1455	DigitalEmbryo	red	120fps	56
1087	27	female	5	left	18	1284	2239	18	DigitalEmbryo	red	120fps	57
1088	27	female	5	right	2390	344	806	806	DigitalEmbryo	red	120fps	58
1089	27	female	5	left	37	1354	2149	37	DigitalEmbryo	red	120fps	59
1090	27	female	5	right	1877	1377	287	287	DigitalEmbryo	red	120fps	60
1091	27	female	5	left	77	1080	2384	77	DigitalEmbryo	red	120fps	61
1092	27	female	5	right	1870	1392	280	280	DigitalEmbryo	red	120fps	62
1093	27	female	5	left	30	1234	2278	30	DigitalEmbryo	red	120fps	63
1094	27	female	5	right	848	2333	360	360	DigitalEmbryo	red	120fps	64
1095	27	female	5	left	38	1108	2395	38	DigitalEmbryo	red	120fps	65
2975	17	male	1	left	1124.04040404038	639.595959595976	1776.16161616124	1124	DigitalEmbryo	red	120fps	1
2976	17	male	1	right	2438.98989898961	251.313131313136	849.696969696992	849	DigitalEmbryo	red	120fps	2
2977	17	male	1	left	1902.22222222178	410.10101010102	1221.01010101002	1902	DigitalEmbryo	red	120fps	3
2978	17	male	1	right	2609.69696969678	271.919191919197	658.383838383855	658	DigitalEmbryo	red	120fps	4
2979	17	male	1	right	2256.56565656526	275.959595959602	1007.47474747477	1007	DigitalEmbryo	red	120fps	5
2980	17	male	1	left	1881.61616161573	126.060606060608	1532.32323232299	1881	DigitalEmbryo	red	120fps	6
2981	17	male	1	right	2193.13131313088	292.121212121218	1054.94949494951	1054	DigitalEmbryo	red	120fps	7
2982	17	male	1	left	1979.19191919144	148.888888888891	1412.12121212103	1979	DigitalEmbryo	red	120fps	8
2983	17	male	1	left	1588.48484848457	246.060606060611	1705.45454545421	1588	DigitalEmbryo	red	120fps	9
2984	17	male	1	right	2386.66666666635	118.58585858586	1034.14141414144	1034	DigitalEmbryo	red	120fps	10
2985	17	male	1	left	1347.67676767662	46.0606060606059	2146.46464646418	1347	DigitalEmbryo	red	120fps	11
2986	17	male	1	right	1727.4747474744	29.8989898989898	1782.8282828279	1782	DigitalEmbryo	red	120fps	12
2987	17	male	1	left	1289.49494949483	30.10101010101	2220.60606060564	1289	DigitalEmbryo	red	120fps	13
2988	17	male	2	left	3286.26262626284	12.5252525252525	241.414141414146	3286	DigitalEmbryo	red	120fps	14
2989	17	male	2	right	1688.68686868654	69.0909090909089	1782.42424242386	1782	DigitalEmbryo	red	120fps	15
2990	17	male	2	left	2725.25252525241	69.0909090909089	745.858585858605	2725	DigitalEmbryo	red	120fps	16
2991	17	male	2	right	1900.80808080764	290.505050505057	1348.88888888874	1348	DigitalEmbryo	red	120fps	17
2992	17	male	2	left	2036.1616161611	178.787878787882	1325.25252525239	2036	DigitalEmbryo	red	120fps	18
2993	17	male	2	right	2794.14141414134	200.202020202024	545.454545454559	545	DigitalEmbryo	red	120fps	19
2994	17	male	2	left	1263.83838383828	168.282828282831	2107.8787878783	1263	DigitalEmbryo	red	120fps	20
2995	17	male	2	right	1856.96969696928	234.343434343439	1448.88888888869	1448	DigitalEmbryo	red	120fps	21
2996	17	male	2	left	2022.0202020197	254.343434343439	1263.83838383828	2022	DigitalEmbryo	red	120fps	22
2997	17	male	2	right	2660.6060606059	345.050505050513	534.545454545468	534	DigitalEmbryo	red	120fps	23
2998	17	male	2	left	2002.22222222173	1100.20202020201	436.969696969707	2002	DigitalEmbryo	red	120fps	24
2999	17	male	2	right	2141.21212121166	297.777777777784	1101.21212121211	1101	DigitalEmbryo	red	120fps	25
3000	17	male	2	left	2111.91919191871	773.131313131333	654.747474747491	2111	DigitalEmbryo	red	120fps	26
3001	17	male	3	left	1836.96969696929	560.404040404054	1142.62626262623	1836	DigitalEmbryo	red	120fps	27
3002	17	male	3	right	2304.04040404004	480.808080808092	754.949494949514	754	DigitalEmbryo	red	120fps	28
3003	17	male	3	left	2287.87878787841	689.494949494967	562.626262626276	2287	DigitalEmbryo	red	120fps	29
3004	17	male	3	right	2654.14141414125	501.616161616174	384.444444444453	384	DigitalEmbryo	red	120fps	30
3005	17	male	3	left	2423.23232323203	499.595959595972	617.171717171733	2423	DigitalEmbryo	red	120fps	31
3006	17	male	3	right	2702.82828282815	506.060606060618	331.313131313139	331	DigitalEmbryo	red	120fps	32
3007	17	male	3	left	1475.95959595938	398.787878787888	1663.63636363605	1475	DigitalEmbryo	red	120fps	33
3008	17	male	3	left	1697.3737373734	453.535353535364	1389.29292929276	1697	DigitalEmbryo	red	120fps	34
3009	17	male	3	right	2132.52525252478	463.232323232334	944.242424242449	944	DigitalEmbryo	red	120fps	35
3010	17	male	3	right	2357.77777777744	622.828282828298	559.595959595973	559	DigitalEmbryo	red	120fps	36
3011	17	male	3	left	894.949494949518	1098.78787878787	1546.46464646439	894	DigitalEmbryo	red	120fps	37
3012	17	male	3	right	1378.5858585857	1388.28282828266	773.333333333353	773	DigitalEmbryo	red	120fps	38
3013	17	male	3	left	796.565656565677	644.444444444461	2099.19191919143	796	DigitalEmbryo	red	120fps	39
3014	17	male	4	left	540.202020202033	701.8181818182	2298.18181818145	540	DigitalEmbryo	red	120fps	40
3015	17	male	4	right	2184.04040403996	726.868686868705	629.292929292945	629	DigitalEmbryo	red	120fps	41
3016	17	male	4	left	876.7676767677	673.13131313133	1990.30303030254	876	DigitalEmbryo	red	120fps	42
3017	17	male	4	right	1895.15151515108	991.313131313157	653.73737373739	653	DigitalEmbryo	red	120fps	43
3018	17	male	4	right	1926.66666666621	951.717171717197	661.818181818198	661	DigitalEmbryo	red	120fps	44
3019	17	male	4	left	504.040404040416	1135.55555555552	1900.60606060562	504	DigitalEmbryo	red	120fps	45
3020	17	male	4	left	467.474747474759	1247.27272727263	1825.45454545414	467	DigitalEmbryo	red	120fps	46
3021	17	male	4	right	2142.6262626258	658.383838383855	739.191919191938	739	DigitalEmbryo	red	120fps	47
3022	17	male	4	left	291.111111111117	773.131313131333	2475.95959595933	291	DigitalEmbryo	red	120fps	48
3023	17	male	4	right	1861.41414141372	1357.37373737359	321.414141414148	321	DigitalEmbryo	red	120fps	49
3024	17	male	4	left	152.929292929295	946.666666666691	2440.60606060577	152	DigitalEmbryo	red	120fps	50
3025	17	male	4	right	1963.63636363589	1303.43434343422	273.131313131319	273	DigitalEmbryo	red	120fps	51
3026	17	male	4	left	157.37373737374	1663.63636363605	1719.19191919157	157	DigitalEmbryo	red	120fps	52
3027	17	male	5	left	426.060606060616	793.535353535374	2320.6060606057	426	DigitalEmbryo	red	120fps	53
3028	17	male	5	right	2136.76767676721	754.545454545474	648.888888888905	648	DigitalEmbryo	red	120fps	54
3029	17	male	5	left	911.313131313155	925.45454545457	1703.43434343401	911	DigitalEmbryo	red	120fps	55
3030	17	male	5	right	1985.45454545406	1041.01010101012	513.737373737386	513	DigitalEmbryo	red	120fps	56
3031	17	male	5	left	543.838383838397	1236.36363636355	1759.99999999963	543	DigitalEmbryo	red	120fps	57
3032	17	male	5	right	2556.96969696948	859.797979798002	123.434343434345	123	DigitalEmbryo	red	120fps	58
3033	17	male	5	left	768.888888888909	1581.81818181791	1189.49494949489	768	DigitalEmbryo	red	120fps	59
3034	17	male	5	right	2399.79797979767	1040.40404040406	100.000000000001	100	DigitalEmbryo	red	120fps	60
3035	17	male	5	left	131.919191919194	1023.83838383841	2384.44444444412	131	DigitalEmbryo	red	120fps	61
3036	17	male	5	right	2290.10101010063	931.515151515176	318.585858585865	318	DigitalEmbryo	red	120fps	62
3037	17	male	5	left	656.565656565673	1831.51515151475	1052.12121212122	656	DigitalEmbryo	red	120fps	63
3038	17	male	5	right	1172.72727272722	2257.9797979794	109.49494949495	109	DigitalEmbryo	red	120fps	64
3039	17	male	5	left	708.888888888907	1520.20202020178	1311.11111111098	708	DigitalEmbryo	red	120fps	65
3040	19	male	1	left	79.3939393939395	664.040404040421	2794.7474747474	79	DigitalEmbryo	red	120fps	1
3041	19	male	1	right	1581.81818181791	515.151515151528	1425.8585858584	1425	DigitalEmbryo	red	120fps	2
3042	19	male	1	left	3022.22222222228	190.303030303034	321.414141414148	3022	DigitalEmbryo	red	120fps	3
3043	19	male	1	right	927.676767676792	170.303030303033	2438.38383838355	2438	DigitalEmbryo	red	120fps	4
3044	19	male	1	right	660.202020202037	229.090909090913	2644.44444444428	2644	DigitalEmbryo	red	120fps	5
3045	19	male	1	left	2563.63636363615	121.212121212123	829.898989899011	2563	DigitalEmbryo	red	120fps	6
3046	19	male	1	right	1837.17171717131	248.686868686874	1447.67676767657	1447	DigitalEmbryo	red	120fps	7
3047	19	male	1	left	682.62626262628	134.141414141416	2715.55555555543	682	DigitalEmbryo	red	120fps	8
3048	19	male	1	left	3211.3131313133	167.67676767677	158.989898989901	3211	DigitalEmbryo	red	120fps	9
3049	19	male	1	right	3465.8585858589	33.131313131313	41.2121212121211	41	DigitalEmbryo	red	120fps	10
3050	19	male	1	left	2391.11111111079	261.010101010106	884.646464646488	2391	DigitalEmbryo	red	120fps	11
3051	19	male	1	right	3351.91919191944	67.8787878787877	118.9898989899	118	DigitalEmbryo	red	120fps	12
3052	19	male	1	left	2849.09090909086	510.101010101022	176.9696969697	2849	DigitalEmbryo	red	120fps	13
3053	19	male	2	left	424.646464646475	287.878787878794	2825.05050505044	424	DigitalEmbryo	red	120fps	14
3054	19	male	2	right	2183.63636363592	118.9898989899	1237.17171717163	1237	DigitalEmbryo	red	120fps	15
3055	19	male	2	left	1518.98989898966	268.686868686874	1751.11111111075	1518	DigitalEmbryo	red	120fps	16
3056	19	male	2	right	2653.73737373721	238.585858585863	646.868686868703	646	DigitalEmbryo	red	120fps	17
3057	19	male	2	left	715.757575757594	174.747474747478	2649.49494949479	715	DigitalEmbryo	red	120fps	18
3058	19	male	2	right	2720.40404040392	169.696969696972	650.101010101026	650	DigitalEmbryo	red	120fps	19
3059	19	male	2	left	626.868686868703	292.121212121218	2618.58585858568	626	DigitalEmbryo	red	120fps	20
3060	19	male	2	right	2563.23232323211	280.000000000006	692.72727272729	692	DigitalEmbryo	red	120fps	21
3061	19	male	2	left	1071.91919191919	272.727272727278	2193.93939393896	1071	DigitalEmbryo	red	120fps	22
3062	19	male	2	right	2864.84848484845	262.222222222228	408.888888888898	408	DigitalEmbryo	red	120fps	23
3063	19	male	2	left	1314.54545454533	297.373737373744	1927.47474747429	1314	DigitalEmbryo	red	120fps	24
3064	19	male	2	right	1996.56565656516	468.8888888889	1074.34343434343	1074	DigitalEmbryo	red	120fps	25
3065	19	male	2	left	367.272727272736	428.484848484859	2742.82828282817	367	DigitalEmbryo	red	120fps	26
3066	19	male	3	left	512.323232323245	96.5656565656572	2931.11111111111	512	DigitalEmbryo	red	120fps	27
3067	19	male	3	right	1488.68686868665	132.929292929295	1918.18181818137	1918	DigitalEmbryo	red	120fps	28
3068	19	male	3	left	679.191919191936	195.151515151519	2664.64646464631	679	DigitalEmbryo	red	120fps	29
3069	19	male	3	right	2239.99999999959	137.77777777778	1161.81818181814	1161	DigitalEmbryo	red	120fps	30
3070	19	male	3	left	436.565656565667	174.949494949498	2927.87878787879	436	DigitalEmbryo	red	120fps	31
3071	19	male	3	right	1167.4747474747	153.535353535356	2218.38383838342	2218	DigitalEmbryo	red	120fps	32
3072	19	male	3	left	921.010101010125	147.47474747475	2471.31313131286	921	DigitalEmbryo	red	120fps	33
3073	19	male	3	left	560.404040404054	160.202020202023	2809.89898989892	560	DigitalEmbryo	red	120fps	34
3074	19	male	3	right	1045.05050505052	256.161616161621	2238.38383838343	2238	DigitalEmbryo	red	120fps	35
3075	19	male	3	right	1835.75757575717	178.585858585862	1525.05050505026	1525	DigitalEmbryo	red	120fps	36
3076	19	male	3	left	312.9292929293	383.434343434352	2842.82828282823	312	DigitalEmbryo	red	120fps	37
3077	19	male	3	right	2171.11111111066	385.454545454554	982.222222222248	982	DigitalEmbryo	red	120fps	38
3078	19	male	3	left	1889.29292929249	270.101010101016	1379.39393939378	1889	DigitalEmbryo	red	120fps	39
3079	19	male	4	left	106.868686868688	95.3535353535359	3337.37373737398	106	DigitalEmbryo	red	120fps	40
3080	19	male	4	right	1600.40404040376	176.9696969697	1762.22222222185	1762	DigitalEmbryo	red	120fps	41
3081	19	male	4	left	1567.47474747448	93.7373737373743	1878.98989898947	1567	DigitalEmbryo	red	120fps	42
3082	19	male	4	right	2185.65656565613	67.6767676767675	1286.86868686857	1286	DigitalEmbryo	red	120fps	43
3083	19	male	4	right	2427.47474747445	123.838383838385	988.282828282854	988	DigitalEmbryo	red	120fps	44
3084	19	male	4	left	276.363636363642	148.28282828283	3114.74747474759	276	DigitalEmbryo	red	120fps	45
3085	19	male	4	left	26.4646464646464	129.898989898991	3382.82828282855	26	DigitalEmbryo	red	120fps	46
3086	19	male	4	right	396.161616161625	137.171717171719	3006.86868686873	3006	DigitalEmbryo	red	120fps	47
3087	19	male	4	left	157.17171717172	130.101010101012	3252.92929292949	157	DigitalEmbryo	red	120fps	48
3088	19	male	4	right	26.2626262626262	122.424242424244	3391.51515151543	3391	DigitalEmbryo	red	120fps	49
3089	19	male	4	left	92.7272727272732	203.030303030307	3244.44444444463	92	DigitalEmbryo	red	120fps	50
3090	19	male	4	right	78.9898989898991	246.868686868692	3214.3434343436	3214	DigitalEmbryo	red	120fps	51
3091	19	male	4	left	190.505050505054	237.777777777782	3110.30303030314	190	DigitalEmbryo	red	120fps	52
3092	19	male	5	left	2401.61616161585	71.5151515151514	1067.07070707071	2401	DigitalEmbryo	red	120fps	53
3093	19	male	5	right	1747.87878787843	19.5959595959596	1772.7272727269	1772	DigitalEmbryo	red	120fps	54
3094	19	male	5	left	4.04040404040404	13.3333333333334	3522.82828282863	4	DigitalEmbryo	red	120fps	55
3095	19	male	5	right	1497.37373737351	106.262626262627	1936.5656565652	1936	DigitalEmbryo	red	120fps	56
3096	19	male	5	left	2497.17171717146	186.060606060609	856.969696969719	2497	DigitalEmbryo	red	120fps	57
3097	19	male	5	right	3497.17171717205	43.0303030303029	0	0	DigitalEmbryo	red	120fps	58
3098	19	male	5	left	611.919191919207	74.5454545454545	2853.53535353531	611	DigitalEmbryo	red	120fps	59
3099	19	male	5	right	18.3838383838384	23.2323232323232	3498.5858585862	3498	DigitalEmbryo	red	120fps	60
3100	19	male	5	left	23.6363636363636	48.4848484848483	3468.08080808113	23	DigitalEmbryo	red	120fps	61
3101	19	male	5	right	26.8686868686868	0	3513.33333333368	3513	DigitalEmbryo	red	120fps	62
3102	19	male	5	left	29.8989898989898	94.3434343434349	3415.95959595988	29	DigitalEmbryo	red	120fps	63
3103	19	male	5	right	33.3333333333332	0	3506.86868686903	3506	DigitalEmbryo	red	120fps	64
3104	19	male	5	left	36.7676767676767	53.1313131313129	3450.30303030334	36	DigitalEmbryo	red	120fps	65
3365	22	female	1	left	178.787878787882	966.868686868712	2394.1414141411	178	DigitalEmbryo	red	120fps	1
3366	22	female	1	right	3138.18181818194	153.333333333336	248.686868686874	248	DigitalEmbryo	red	120fps	2
3367	22	female	1	left	3499.19191919226	28.6868686868686	12.3232323232323	3499	DigitalEmbryo	red	120fps	3
3368	22	female	1	right	3489.89898989932	50.3030303030301	0	0	DigitalEmbryo	red	120fps	4
3369	22	female	1	right	3513.73737373772	26.4646464646464	0	0	DigitalEmbryo	red	120fps	5
3370	22	female	1	left	3438.9898989902	84.4444444444447	16.7676767676768	3438	DigitalEmbryo	red	120fps	6
3371	22	female	1	right	3507.07070707105	33.131313131313	0	0	DigitalEmbryo	red	120fps	7
3372	22	female	1	left	3531.11111111147	9.0909090909091	0	3531	DigitalEmbryo	red	120fps	8
3373	22	female	1	left	3534.94949494985	5.25252525252526	0	3534	DigitalEmbryo	red	120fps	9
3374	22	female	1	right	3537.17171717208	3.03030303030303	0	0	DigitalEmbryo	red	120fps	10
3375	22	female	1	left	3540.20202020238	0	0	3540	DigitalEmbryo	red	120fps	11
3376	22	female	1	right	3523.63636363672	16.5656565656566	0	0	DigitalEmbryo	red	120fps	12
3377	22	female	1	left	3535.55555555591	4.64646464646465	0	3535	DigitalEmbryo	red	120fps	13
3378	22	female	2	left	0.404040404040404	0	3539.79797979834	0	DigitalEmbryo	red	120fps	14
3379	22	female	2	right	1639.39393939364	27.070707070707	1873.73737373695	1873	DigitalEmbryo	red	120fps	15
3380	22	female	2	left	1623.23232323203	12.5252525252525	1904.444444444	1623	DigitalEmbryo	red	120fps	16
3381	22	female	2	right	2124.44444444397	47.4747474747473	1368.08080808065	1368	DigitalEmbryo	red	120fps	17
3382	22	female	2	left	2041.81818181766	48.8888888888887	1449.49494949475	2041	DigitalEmbryo	red	120fps	18
3383	22	female	2	right	3051.71717171725	72.9292929292929	415.555555555565	415	DigitalEmbryo	red	120fps	19
3384	22	female	2	left	3005.45454545459	17.979797979798	516.767676767689	3005	DigitalEmbryo	red	120fps	20
3385	22	female	2	right	2531.71717171694	508.686868686881	499.797979797992	499	DigitalEmbryo	red	120fps	21
3386	22	female	2	left	3469.89898989931	35.3535353535352	34.9494949494948	3469	DigitalEmbryo	red	120fps	22
3387	22	female	2	right	1808.08080808042	638.181818181834	1093.93939393938	1093	DigitalEmbryo	red	120fps	23
3388	22	female	2	left	2809.49494949488	502.828282828295	227.676767676772	2809	DigitalEmbryo	red	120fps	24
3389	22	female	2	right	638.585858585875	678.383838383856	2223.23232323191	2223	DigitalEmbryo	red	120fps	25
3390	22	female	2	left	2003.83838383789	335.353535353543	1201.01010101003	2003	DigitalEmbryo	red	120fps	26
3391	22	female	3	left	2695.15151515138	635.151515151531	209.898989898994	2695	DigitalEmbryo	red	120fps	27
3392	22	female	3	right	3294.54545454567	202.828282828286	42.8282828282827	42	DigitalEmbryo	red	120fps	28
3393	22	female	3	left	387.878787878797	480.000000000011	2672.32323232308	387	DigitalEmbryo	red	120fps	29
3394	22	female	3	right	3097.37373737384	254.54545454546	188.080808080811	188	DigitalEmbryo	red	120fps	30
3395	22	female	3	left	3212.52525252542	282.020202020208	45.4545454545453	3212	DigitalEmbryo	red	120fps	31
3396	22	female	3	right	2220.40404040362	308.888888888896	1010.90909090912	1010	DigitalEmbryo	red	120fps	32
3397	22	female	3	left	1447.07070707051	316.161616161623	1776.96969696932	1447	DigitalEmbryo	red	120fps	33
3398	22	female	3	left	24.4444444444444	203.030303030307	3312.52525252548	24	DigitalEmbryo	red	120fps	34
3399	22	female	3	right	2302.62626262589	147.070707070709	1090.30303030302	1090	DigitalEmbryo	red	120fps	35
3400	22	female	3	right	2550.30303030281	399.797979797989	589.494949494964	589	DigitalEmbryo	red	120fps	36
3401	22	female	3	left	100.404040404041	185.050505050508	3254.74747474767	100	DigitalEmbryo	red	120fps	37
3402	22	female	3	right	1270.70707070697	320.000000000007	1949.49494949448	1949	DigitalEmbryo	red	120fps	38
3403	22	female	3	left	224.848484848489	242.626262626267	3072.72727272736	224	DigitalEmbryo	red	120fps	39
3404	22	female	4	left	453.939393939405	427.474747474757	2658.78787878772	453	DigitalEmbryo	red	120fps	40
3405	22	female	4	right	1094.1414141414	270.505050505056	2175.55555555511	2175	DigitalEmbryo	red	120fps	41
3406	22	female	4	left	1669.09090909059	211.919191919196	1659.19191919161	1669	DigitalEmbryo	red	120fps	42
3407	22	female	4	right	217.777777777782	271.717171717177	3050.70707070714	3050	DigitalEmbryo	red	120fps	43
3408	22	female	4	right	1738.78787878752	207.474747474751	1593.53535353508	1593	DigitalEmbryo	red	120fps	44
3409	22	female	4	left	84.2424242424245	220.606060606065	3235.35353535372	84	DigitalEmbryo	red	120fps	45
3410	22	female	4	left	81.818181818182	73.9393939393939	3384.44444444471	81	DigitalEmbryo	red	120fps	46
3411	22	female	4	right	1473.53535353514	383.838383838393	1682.82828282796	1682	DigitalEmbryo	red	120fps	47
3412	22	female	4	left	63.0303030303027	362.22222222223	3114.94949494961	63	DigitalEmbryo	red	120fps	48
3413	22	female	4	right	1950.30303030256	436.161616161626	1153.53535353531	1153	DigitalEmbryo	red	120fps	49
3414	22	female	4	left	1537.57575757551	306.464646464653	1695.95959595926	1537	DigitalEmbryo	red	120fps	50
3415	22	female	4	right	1091.1111111111	361.010101010109	2088.08080808031	2088	DigitalEmbryo	red	120fps	51
3416	22	female	4	left	3123.03030303042	198.787878787882	217.575757575762	3123	DigitalEmbryo	red	120fps	52
3417	22	female	5	left	1388.88888888872	454.747474747486	1696.56565656532	1388	DigitalEmbryo	red	120fps	53
3418	22	female	5	right	3291.71717171739	239.595959595964	8.8888888888889	8	DigitalEmbryo	red	120fps	54
3419	22	female	5	left	3327.27272727296	201.010101010105	11.7171717171717	3327	DigitalEmbryo	red	120fps	55
3420	22	female	5	right	322.62626262627	311.919191919199	2905.65656565655	2905	DigitalEmbryo	red	120fps	56
3421	22	female	5	left	83.2323232323235	162.828282828285	3294.14141414163	83	DigitalEmbryo	red	120fps	57
3422	22	female	5	right	2851.51515151511	112.929292929294	575.75757575759	575	DigitalEmbryo	red	120fps	58
3423	22	female	5	left	2047.27272727221	529.292929292942	963.434343434369	2047	DigitalEmbryo	red	120fps	59
3424	22	female	5	right	2276.16161616123	322.222222222229	941.818181818206	941	DigitalEmbryo	red	120fps	60
3425	22	female	5	left	15.3535353535354	193.737373737377	3331.11111111135	15	DigitalEmbryo	red	120fps	61
3426	22	female	5	right	430.30303030304	325.252525252532	2784.24242424234	2784	DigitalEmbryo	red	120fps	62
3427	22	female	5	left	1879.39393939351	339.191919191927	1321.61616161603	1879	DigitalEmbryo	red	120fps	63
3428	22	female	5	right	2987.87878787882	380.606060606069	171.515151515154	171	DigitalEmbryo	red	120fps	64
3429	22	female	5	left	446.666666666677	145.656565656568	2947.8787878788	446	DigitalEmbryo	red	120fps	65
2585	13	female	1	left	3.63636363636364	317.777777777785	3218.78787878805	3	DigitalEmbryo	blue	120fps	1
2586	13	female	1	right	6.06060606060606	0	3534.14141414177	3534	DigitalEmbryo	blue	120fps	2
2587	13	female	1	left	9.0909090909091	48.6868686868685	3482.42424242457	9	DigitalEmbryo	blue	120fps	3
2588	13	female	1	right	12.3232323232323	19.3939393939394	3508.48484848519	3508	DigitalEmbryo	blue	120fps	4
2589	13	female	1	right	15.5555555555556	0	3524.64646464682	3524	DigitalEmbryo	blue	120fps	5
2590	13	female	1	left	18.989898989899	38.5858585858585	3482.62626262659	18	DigitalEmbryo	blue	120fps	6
2591	13	female	1	right	22.020202020202	12.3232323232323	3505.85858585893	3505	DigitalEmbryo	blue	120fps	7
2592	13	female	1	left	25.2525252525252	0	3514.94949494984	25	DigitalEmbryo	blue	120fps	8
2593	13	female	1	left	28.4848484848484	0	3511.71717171752	28	DigitalEmbryo	blue	120fps	9
2594	13	female	1	right	31.7171717171716	0	3508.48484848519	3508	DigitalEmbryo	blue	120fps	10
2595	13	female	1	left	46.2626262626261	31.111111111111	3462.8282828286	46	DigitalEmbryo	blue	120fps	11
2596	13	female	1	right	37.9797979797979	0	3502.22222222256	3502	DigitalEmbryo	blue	120fps	12
2597	13	female	1	left	85.8585858585862	2.02020202020202	3452.32323232354	85	DigitalEmbryo	blue	120fps	13
2598	13	female	2	left	2667.67676767661	56.5656565656563	815.959595959617	2667	DigitalEmbryo	blue	120fps	14
2599	13	female	2	right	162.626262626265	245.656565656571	3131.91919191931	3131	DigitalEmbryo	blue	120fps	15
2600	13	female	2	left	283.83838383839	245.05050505051	3011.31313131318	283	DigitalEmbryo	blue	120fps	16
2601	13	female	2	right	1859.79797979756	128.48484848485	1551.91919191894	1551	DigitalEmbryo	blue	120fps	17
2602	13	female	2	left	292.727272727279	222.222222222226	3025.25252525258	292	DigitalEmbryo	blue	120fps	18
2603	13	female	2	right	80.6060606060608	185.656565656569	3273.9393939396	3273	DigitalEmbryo	blue	120fps	19
2604	13	female	2	left	268.888888888894	318.585858585865	2952.72727272729	268	DigitalEmbryo	blue	120fps	20
2605	13	female	2	right	2039.99999999948	219.393939393943	1280.80808080797	1280	DigitalEmbryo	blue	120fps	21
2606	13	female	2	left	444.646464646475	409.494949494959	2686.06060606046	444	DigitalEmbryo	blue	120fps	22
2607	13	female	2	right	3043.83838383845	271.111111111117	225.25252525253	225	DigitalEmbryo	blue	120fps	23
2608	13	female	2	left	1472.52525252504	285.252525252531	1782.42424242386	1472	DigitalEmbryo	blue	120fps	24
2609	13	female	2	right	2969.29292929295	385.656565656574	185.050505050508	185	DigitalEmbryo	blue	120fps	25
2610	13	female	2	left	1704.44444444411	312.525252525259	1523.23232323208	1704	DigitalEmbryo	blue	120fps	26
2611	13	female	3	left	1127.2727272727	80.2020202020204	2332.72727272692	1127	DigitalEmbryo	blue	120fps	27
2612	13	female	3	right	2610.30303030284	89.8989898989903	840.000000000022	840	DigitalEmbryo	blue	120fps	28
2613	13	female	3	left	8.8888888888889	0	3531.31313131349	8	DigitalEmbryo	blue	120fps	29
2614	13	female	3	right	3067.67676767685	344.242424242432	128.28282828283	128	DigitalEmbryo	blue	120fps	30
2615	13	female	3	left	430.909090909101	224.040404040408	2885.2525252525	430	DigitalEmbryo	blue	120fps	31
2616	13	female	3	right	2539.79797979775	125.858585858587	874.545454545477	874	DigitalEmbryo	blue	120fps	32
2617	13	female	3	left	535.555555555569	329.696969696977	2674.94949494935	535	DigitalEmbryo	blue	120fps	33
2618	13	female	3	left	837.171717171739	113.737373737375	2589.29292929273	837	DigitalEmbryo	blue	120fps	34
2619	13	female	3	right	3218.38383838401	302.020202020208	19.3939393939394	19	DigitalEmbryo	blue	120fps	35
2620	13	female	3	right	2170.70707070662	933.939393939418	435.555555555566	435	DigitalEmbryo	blue	120fps	36
2621	13	female	3	left	1340.20202020188	1002.82828282831	1197.17171717165	1340	DigitalEmbryo	blue	120fps	37
2622	13	female	3	right	2752.32323232313	693.131313131331	94.7474747474753	94	DigitalEmbryo	blue	120fps	38
2623	13	female	3	left	2584.84848484828	749.898989899009	205.454545454549	2584	DigitalEmbryo	blue	120fps	39
2624	13	female	4	left	3063.83838383846	473.939393939405	2.42424242424242	3063	DigitalEmbryo	blue	120fps	40
2625	13	female	4	right	2816.56565656559	635.353535353551	88.2828282828287	88	DigitalEmbryo	blue	120fps	41
2626	13	female	4	left	2963.03030303032	401.818181818191	175.353535353538	2963	DigitalEmbryo	blue	120fps	42
2627	13	female	4	right	2505.4545454543	411.515151515161	623.232323232339	623	DigitalEmbryo	blue	120fps	43
2628	13	female	4	right	2678.78787878773	603.434343434358	257.979797979803	257	DigitalEmbryo	blue	120fps	44
2629	13	female	4	left	2236.96969696929	489.494949494961	813.737373737395	2236	DigitalEmbryo	blue	120fps	45
2630	13	female	4	left	2427.47474747445	482.424242424254	630.303030303046	2427	DigitalEmbryo	blue	120fps	46
2631	13	female	4	right	1531.91919191895	613.333333333349	1394.94949494932	1394	DigitalEmbryo	blue	120fps	47
2632	13	female	4	left	2632.52525252508	472.323232323244	435.151515151525	2632	DigitalEmbryo	blue	120fps	48
2633	13	female	4	right	2168.08080808036	659.191919191936	712.929292929311	712	DigitalEmbryo	blue	120fps	49
2634	13	female	4	left	1888.48484848441	505.454545454558	1146.26262626259	1888	DigitalEmbryo	blue	120fps	50
2635	13	female	4	right	2455.95959595932	655.151515151532	428.888888888899	428	DigitalEmbryo	blue	120fps	51
2636	13	female	4	left	1579.19191919165	699.393939393957	1261.41414141404	1579	DigitalEmbryo	blue	120fps	52
2637	13	female	5	left	556.56565656567	1094.74747474746	1888.68686868643	556	DigitalEmbryo	blue	120fps	53
2638	13	female	5	right	2280.20202020164	859.797979798002	400.202020202029	400	DigitalEmbryo	blue	120fps	54
2639	13	female	5	left	232.929292929297	1090.70707070706	2216.56565656524	232	DigitalEmbryo	blue	120fps	55
2640	13	female	5	right	2472.92929292902	759.595959595979	307.676767676774	307	DigitalEmbryo	blue	120fps	56
2641	13	female	5	left	1028.88888888891	877.777777777801	1633.53535353505	1028	DigitalEmbryo	blue	120fps	57
2642	13	female	5	right	2353.53535353501	1118.18181818179	68.4848484848483	68	DigitalEmbryo	blue	120fps	58
2643	13	female	5	left	1099.39393939393	854.545454545477	1586.06060606033	1099	DigitalEmbryo	blue	120fps	59
2644	13	female	5	right	2650.70707070691	849.898989899012	39.5959595959595	39	DigitalEmbryo	blue	120fps	60
2645	13	female	5	left	157.37373737374	1338.18181818168	2044.64646464595	157	DigitalEmbryo	blue	120fps	61
2646	13	female	5	right	2533.73737373714	808.282828282849	198.181818181822	198	DigitalEmbryo	blue	120fps	62
2647	13	female	5	left	2014.74747474697	580.000000000014	945.45454545457	2014	DigitalEmbryo	blue	120fps	63
2648	13	female	5	right	2311.51515151479	769.494949494969	459.19191919193	459	DigitalEmbryo	blue	120fps	64
2649	13	female	5	left	124.848484848486	630.505050505066	2784.8484848484	124	DigitalEmbryo	blue	120fps	65
2650	15	male	1	left	312.9292929293	1442.22222222203	1785.05050505013	312	DigitalEmbryo	blue	120fps	1
2651	15	male	1	right	2677.17171717157	458.383838383849	404.646464646474	404	DigitalEmbryo	blue	120fps	2
2652	15	male	1	left	1184.04040404035	306.868686868693	2049.09090909039	1184	DigitalEmbryo	blue	120fps	3
2653	15	male	1	right	1385.45454545438	1573.53535353509	581.212121212136	581	DigitalEmbryo	blue	120fps	4
2654	15	male	1	right	582.020202020216	1219.99999999992	1737.37373737338	1737	DigitalEmbryo	blue	120fps	5
2655	15	male	1	left	345.656565656573	963.232323232348	2231.31313131272	345	DigitalEmbryo	blue	120fps	6
2656	15	male	1	right	2183.63636363592	1138.3838383838	217.979797979802	217	DigitalEmbryo	blue	120fps	7
2657	15	male	1	left	888.080808080831	994.545454545481	1657.57575757545	888	DigitalEmbryo	blue	120fps	8
2658	15	male	1	left	1261.81818181808	407.676767676777	1870.50505050463	1261	DigitalEmbryo	blue	120fps	9
2659	15	male	1	right	1428.48484848466	658.787878787895	1452.92929292909	1452	DigitalEmbryo	blue	120fps	10
2660	15	male	1	left	2756.36363636354	410.30303030304	373.535353535362	2756	DigitalEmbryo	blue	120fps	11
2661	15	male	1	right	3224.44444444462	310.303030303037	5.45454545454546	5	DigitalEmbryo	blue	120fps	12
2662	15	male	1	left	2962.62626262628	494.949494949507	82.6262626262629	2962	DigitalEmbryo	blue	120fps	13
2663	15	male	2	left	2004.44444444395	788.484848484869	747.272727272746	2004	DigitalEmbryo	blue	120fps	14
2664	15	male	2	right	1907.67676767632	455.151515151526	1177.37373737368	1177	DigitalEmbryo	blue	120fps	15
2665	15	male	2	left	1829.49494949455	580.000000000014	1130.70707070704	1829	DigitalEmbryo	blue	120fps	16
2666	15	male	2	right	1172.32323232318	632.929292929309	1734.94949494914	1734	DigitalEmbryo	blue	120fps	17
2667	15	male	2	left	846.262626262648	667.474747474764	2026.46464646414	846	DigitalEmbryo	blue	120fps	18
2668	15	male	2	right	578.787878787893	735.151515151534	2226.26262626221	2226	DigitalEmbryo	blue	120fps	19
2669	15	male	2	left	1052.72727272728	1038.58585858588	1448.68686868667	1052	DigitalEmbryo	blue	120fps	20
2670	15	male	2	right	788.686868686889	656.565656565673	2094.74747474698	2094	DigitalEmbryo	blue	120fps	21
2671	15	male	2	left	626.262626262642	1516.56565656542	1397.37373737356	626	DigitalEmbryo	blue	120fps	22
2672	15	male	2	right	1467.67676767656	1242.22222222213	829.898989899011	829	DigitalEmbryo	blue	120fps	23
2673	15	male	2	left	751.919191919211	1265.85858585848	1522.424242424	751	DigitalEmbryo	blue	120fps	24
2674	15	male	2	right	2455.35353535326	800.606060606081	284.24242424243	284	DigitalEmbryo	blue	120fps	25
2675	15	male	2	left	1608.48484848456	744.242424242443	1187.47474747469	1608	DigitalEmbryo	blue	120fps	26
2676	15	male	3	left	464.646464646476	1407.67676767659	1667.87878787847	464	DigitalEmbryo	blue	120fps	27
2677	15	male	3	right	1453.73737373717	578.181818181832	1508.2828282826	1508	DigitalEmbryo	blue	120fps	28
2678	15	male	3	left	1186.26262626257	1054.54545454547	1299.1919191918	1186	DigitalEmbryo	blue	120fps	29
2679	15	male	3	right	2579.19191919171	768.484848484868	192.525252525256	192	DigitalEmbryo	blue	120fps	30
2680	15	male	3	left	1785.45454545417	907.474747474771	847.272727272749	1785	DigitalEmbryo	blue	120fps	31
2681	15	male	3	right	2030.30303030252	887.878787878811	621.818181818197	621	DigitalEmbryo	blue	120fps	32
2682	15	male	3	left	2514.14141414117	776.161616161636	249.898989898995	2514	DigitalEmbryo	blue	120fps	33
2683	15	male	3	left	1870.30303030261	651.919191919208	1017.97979797982	1870	DigitalEmbryo	blue	120fps	34
2684	15	male	3	right	1741.61616161581	926.464646464671	871.919191919215	871	DigitalEmbryo	blue	120fps	35
2685	15	male	3	right	2054.54545454494	978.787878787904	506.868686868699	506	DigitalEmbryo	blue	120fps	36
2686	15	male	3	left	1894.54545454502	1209.49494949488	436.161616161626	1894	DigitalEmbryo	blue	120fps	37
2687	15	male	3	right	2408.28282828252	1032.12121212123	99.7979797979805	99	DigitalEmbryo	blue	120fps	38
2688	15	male	3	left	1518.3838383836	893.939393939417	1127.67676767674	1518	DigitalEmbryo	blue	120fps	39
2689	15	male	4	left	2213.73737373695	870.101010101033	456.363636363647	2213	DigitalEmbryo	blue	120fps	40
2690	15	male	4	right	1589.09090909063	1159.79797979793	791.313131313152	791	DigitalEmbryo	blue	120fps	41
2691	15	male	4	left	1066.66666666667	1432.32323232304	1041.21212121214	1066	DigitalEmbryo	blue	120fps	42
2692	15	male	4	right	1589.49494949467	1600.60606060578	350.101010101018	350	DigitalEmbryo	blue	120fps	43
2693	15	male	4	right	2539.79797979775	782.626262626283	217.777777777782	217	DigitalEmbryo	blue	120fps	44
2694	15	male	4	left	2347.07070707036	742.626262626282	450.505050505061	2347	DigitalEmbryo	blue	120fps	45
2695	15	male	4	left	1819.79797979758	1678.1818181815	42.2222222222221	1819	DigitalEmbryo	blue	120fps	46
2696	15	male	4	right	1626.46464646435	1243.23232323223	670.505050505067	670	DigitalEmbryo	blue	120fps	47
2697	15	male	4	left	1622.62626262597	817.575757575779	1099.79797979797	1622	DigitalEmbryo	blue	120fps	48
2698	15	male	4	right	978.787878787904	588.282828282843	1973.13131313083	1973	DigitalEmbryo	blue	120fps	49
2699	15	male	4	left	2616.56565656547	786.464646464667	137.171717171719	2616	DigitalEmbryo	blue	120fps	50
2700	15	male	4	right	370.909090909099	1605.45454545426	1563.83838383812	1563	DigitalEmbryo	blue	120fps	51
2701	15	male	4	left	2208.88888888846	772.525252525272	558.787878787893	2208	DigitalEmbryo	blue	120fps	52
2702	15	male	5	left	2194.74747474704	774.949494949515	570.505050505065	2194	DigitalEmbryo	blue	120fps	53
2703	15	male	5	right	2396.96969696938	910.505050505074	232.727272727277	232	DigitalEmbryo	blue	120fps	54
2704	15	male	5	left	2595.35353535334	707.676767676786	237.171717171722	2595	DigitalEmbryo	blue	120fps	55
2705	15	male	5	right	1825.0505050501	955.757575757601	759.393939393959	759	DigitalEmbryo	blue	120fps	56
2706	15	male	5	left	2473.33333333306	452.121212121223	614.74747474749	2473	DigitalEmbryo	blue	120fps	57
2707	15	male	5	right	591.919191919207	1238.18181818173	1710.10101010067	1710	DigitalEmbryo	blue	120fps	58
2708	15	male	5	left	1409.89898989881	670.707070707088	1459.59595959575	1409	DigitalEmbryo	blue	120fps	59
2709	15	male	5	right	730.101010101029	953.535353535378	1856.56565656524	1856	DigitalEmbryo	blue	120fps	60
2710	15	male	5	left	1795.15151515113	1179.39393939388	565.65656565658	1795	DigitalEmbryo	blue	120fps	61
2711	15	male	5	right	1558.78787878762	761.01010101012	1220.40404040396	1220	DigitalEmbryo	blue	120fps	62
2712	15	male	5	left	2528.28282828259	833.939393939415	177.979797979801	2528	DigitalEmbryo	blue	120fps	63
2713	15	male	5	right	1366.66666666651	1612.12121212092	561.414141414155	561	DigitalEmbryo	blue	120fps	64
2714	15	male	5	left	2288.48484848447	1108.08080808079	143.636363636366	2288	DigitalEmbryo	blue	120fps	65
2715	18	male	1	left	0.202020202020202	1745.05050505015	1792.52525252487	0	DigitalEmbryo	blue	120fps	1
2716	18	male	1	right	3124.24242424254	185.050505050508	230.707070707075	230	DigitalEmbryo	blue	120fps	2
2717	18	male	1	left	1058.78787878789	750.303030303049	1728.4848484845	1058	DigitalEmbryo	blue	120fps	3
2718	18	male	1	right	2346.06060606026	428.282828282838	765.656565656585	765	DigitalEmbryo	blue	120fps	4
2719	18	male	1	right	981.212121212147	1784.84848484811	772.121212121232	772	DigitalEmbryo	blue	120fps	5
2720	18	male	1	left	1645.0505050502	1141.01010101007	753.737373737393	1645	DigitalEmbryo	blue	120fps	6
2721	18	male	1	right	1589.09090909063	1449.49494949475	499.393939393951	499	DigitalEmbryo	blue	120fps	7
2722	18	male	1	left	2646.86868686852	654.343434343451	238.181818181823	2646	DigitalEmbryo	blue	120fps	8
2723	18	male	1	left	3210.90909090926	208.080808080812	121.212121212123	3210	DigitalEmbryo	blue	120fps	9
2724	18	male	1	right	2414.94949494919	838.58585858588	286.464646464652	286	DigitalEmbryo	blue	120fps	10
2725	18	male	1	left	1905.85858585814	1234.14141414133	399.797979797989	1905	DigitalEmbryo	blue	120fps	11
2726	18	male	1	right	2778.58585858577	733.333333333352	28.080808080808	28	DigitalEmbryo	blue	120fps	12
2727	18	male	1	left	2001.61616161567	622.828282828298	915.353535353559	2001	DigitalEmbryo	blue	120fps	13
2728	18	male	2	left	1174.74747474742	975.959595959622	1388.08080808064	1174	DigitalEmbryo	blue	120fps	14
2729	18	male	2	right	2226.66666666625	837.777777777799	475.353535353547	475	DigitalEmbryo	blue	120fps	15
2730	18	male	2	left	320.808080808088	1088.0808080808	2131.11111111064	320	DigitalEmbryo	blue	120fps	16
2731	18	male	2	right	1761.01010100973	869.090909090932	909.898989899014	909	DigitalEmbryo	blue	120fps	17
2732	18	male	2	left	1265.65656565646	969.898989899015	1304.64646464634	1265	DigitalEmbryo	blue	120fps	18
2733	18	male	2	right	1441.01010100991	1726.06060606026	372.929292929301	372	DigitalEmbryo	blue	120fps	19
2734	18	male	2	left	443.434343434354	1764.6464646461	1331.71717171703	443	DigitalEmbryo	blue	120fps	20
2735	18	male	2	right	1574.74747474721	1365.05050505035	600.404040404055	600	DigitalEmbryo	blue	120fps	21
2736	18	male	2	left	394.949494949504	1350.30303030288	1794.94949494911	394	DigitalEmbryo	blue	120fps	22
2737	18	male	2	right	1202.42424242417	1773.93939393902	563.838383838398	563	DigitalEmbryo	blue	120fps	23
2738	18	male	2	left	613.535353535369	1407.27272727255	1519.3939393937	613	DigitalEmbryo	blue	120fps	24
2739	18	male	2	right	1046.46464646466	1000.80808080811	1492.52525252503	1492	DigitalEmbryo	blue	120fps	25
2740	18	male	2	left	730.303030303049	1718.18181818147	1091.51515151514	730	DigitalEmbryo	blue	120fps	26
2741	18	male	3	left	672.121212121229	1223.03030303022	1644.64646464616	672	DigitalEmbryo	blue	120fps	27
2742	18	male	3	right	960.404040404066	897.979797979821	1681.61616161584	1681	DigitalEmbryo	blue	120fps	28
2743	18	male	3	left	359.797979797988	1333.73737373724	1845.85858585817	359	DigitalEmbryo	blue	120fps	29
2744	18	male	3	right	856.969696969719	1326.26262626249	1356.96969696955	1356	DigitalEmbryo	blue	120fps	30
2745	18	male	3	left	205.85858585859	1637.37373737344	1696.76767676734	205	DigitalEmbryo	blue	120fps	31
2746	18	male	3	right	725.252525252544	1890.10101010057	924.646464646489	924	DigitalEmbryo	blue	120fps	32
2747	18	male	3	left	1312.72727272715	1493.53535353513	732.929292929312	1312	DigitalEmbryo	blue	120fps	33
2748	18	male	3	left	791.717171717192	1410.30303030285	1337.97979797966	791	DigitalEmbryo	blue	120fps	34
2749	18	male	3	right	785.656565656586	2584.44444444424	170.101010101013	170	DigitalEmbryo	blue	120fps	35
2750	18	male	3	right	463.838383838395	2630.7070707069	445.454545454556	445	DigitalEmbryo	blue	120fps	36
2751	18	male	3	left	59.3939393939391	2255.55555555516	1225.25252525244	59	DigitalEmbryo	blue	120fps	37
2752	18	male	3	right	2091.9191919187	1027.27272727275	421.010101010111	421	DigitalEmbryo	blue	120fps	38
2753	18	male	3	left	963.636363636389	2165.65656565612	410.9090909091	963	DigitalEmbryo	blue	120fps	39
2754	18	male	4	left	1775.35353535316	1467.87878787858	296.969696969703	1775	DigitalEmbryo	blue	120fps	40
2755	18	male	4	right	1715.95959595925	1690.3030303027	133.939393939396	133	DigitalEmbryo	blue	120fps	41
2756	18	male	4	left	1594.14141414114	1430.10101010082	515.555555555568	1594	DigitalEmbryo	blue	120fps	42
2757	18	male	4	right	1476.36363636342	1782.8282828279	281.010101010107	281	DigitalEmbryo	blue	120fps	43
2758	18	male	4	right	1069.69696969697	1601.61616161588	868.888888888911	868	DigitalEmbryo	blue	120fps	44
2759	18	male	4	left	478.38383838385	2138.58585858539	923.232323232347	478	DigitalEmbryo	blue	120fps	45
2760	18	male	4	left	174.343434343437	2330.5050505047	1035.35353535356	174	DigitalEmbryo	blue	120fps	46
2761	18	male	4	right	2366.66666666634	1128.2828282828	45.2525252525251	45	DigitalEmbryo	blue	120fps	47
2762	18	male	4	left	163.232323232326	2583.63636363616	793.333333333354	163	DigitalEmbryo	blue	120fps	48
2763	18	male	4	right	1245.05050505041	1884.24242424199	410.9090909091	410	DigitalEmbryo	blue	120fps	49
2764	18	male	4	left	425.050505050515	2160.20202020157	954.94949494952	425	DigitalEmbryo	blue	120fps	50
2765	18	male	4	right	1368.08080808065	1601.8181818179	570.303030303044	570	DigitalEmbryo	blue	120fps	51
2766	18	male	4	left	339.797979797987	2082.0202020197	1118.38383838381	339	DigitalEmbryo	blue	120fps	52
2767	18	male	5	left	469.09090909092	2551.31313131291	519.797979797992	469	DigitalEmbryo	blue	120fps	53
2768	18	male	5	right	948.484848484873	2135.95959595913	455.757575757587	455	DigitalEmbryo	blue	120fps	54
2769	18	male	5	left	153.333333333336	1775.95959595922	1610.9090909088	153	DigitalEmbryo	blue	120fps	55
2770	18	male	5	right	474.747474747486	2856.16161616157	209.292929292933	209	DigitalEmbryo	blue	120fps	56
2771	18	male	5	left	121.616161616163	2493.5353535351	925.050505050529	121	DigitalEmbryo	blue	120fps	57
2772	18	male	5	right	681.212121212138	2749.0909090908	109.898989898991	109	DigitalEmbryo	blue	120fps	58
2773	18	male	5	left	267.878787878793	2364.24242424209	908.080808080832	267	DigitalEmbryo	blue	120fps	59
2774	18	male	5	right	472.525252525264	2771.9191919191	295.555555555562	295	DigitalEmbryo	blue	120fps	60
2775	18	male	5	left	109.696969696971	3016.16161616167	414.343434343444	109	DigitalEmbryo	blue	120fps	61
2776	18	male	5	right	131.515151515153	2458.98989898962	949.292929292954	949	DigitalEmbryo	blue	120fps	62
2777	18	male	5	left	404.242424242434	1991.11111111062	1144.84848484845	404	DigitalEmbryo	blue	120fps	63
2778	18	male	5	right	429.49494949496	2736.76767676756	373.939393939402	373	DigitalEmbryo	blue	120fps	64
2779	18	male	5	left	292.525252525259	2624.44444444427	622.828282828298	292	DigitalEmbryo	blue	120fps	65
2910	20	female	1	left	0	2272.32323232284	1267.87878787868	0	DigitalEmbryo	blue	120fps	1
2911	20	female	1	right	2.02020202020202	0	3538.18181818218	3538	DigitalEmbryo	blue	120fps	2
2912	20	female	1	left	1.41414141414141	0	3538.78787878824	1	DigitalEmbryo	blue	120fps	3
2913	20	female	1	right	1.01010101010101	0	3539.19191919228	3539	DigitalEmbryo	blue	120fps	4
2914	20	female	1	right	8.6868686868687	28.2828282828282	3503.23232323266	3503	DigitalEmbryo	blue	120fps	5
2915	20	female	1	left	5.05050505050505	0	3535.15151515187	5	DigitalEmbryo	blue	120fps	6
2916	20	female	1	right	11.1111111111111	0	3529.09090909126	3529	DigitalEmbryo	blue	120fps	7
2917	20	female	1	left	15.5555555555556	0	3524.64646464682	15	DigitalEmbryo	blue	120fps	8
2918	20	female	1	left	9.89898989898991	0	3530.30303030339	9	DigitalEmbryo	blue	120fps	9
2919	20	female	1	right	21.8181818181818	0	3518.38383838419	3518	DigitalEmbryo	blue	120fps	10
2920	20	female	1	left	2.42424242424242	0	3537.77777777814	2	DigitalEmbryo	blue	120fps	11
2921	20	female	1	right	16.3636363636364	0	3523.4343434347	3523	DigitalEmbryo	blue	120fps	12
2922	20	female	1	left	2.02020202020202	0	3538.18181818218	2	DigitalEmbryo	blue	120fps	13
2923	20	female	2	left	1.81818181818182	0	3538.3838383842	1	DigitalEmbryo	blue	120fps	14
2924	20	female	2	right	0.606060606060606	0	3539.59595959632	3539	DigitalEmbryo	blue	120fps	15
2925	20	female	2	left	3.63636363636364	0	3536.56565656602	3	DigitalEmbryo	blue	120fps	16
2926	20	female	2	right	9.0909090909091	53.5353535353533	3477.57575757608	3477	DigitalEmbryo	blue	120fps	17
2927	20	female	2	left	2967.47474747477	55.5555555555553	517.17171717173	2967	DigitalEmbryo	blue	120fps	18
2928	20	female	2	right	3540.20202020238	0	0	0	DigitalEmbryo	blue	120fps	19
2929	20	female	2	left	2976.56565656569	336.565656565664	227.070707070711	2976	DigitalEmbryo	blue	120fps	20
2930	20	female	2	right	841.212121212143	959.191919191944	1739.79797979762	1739	DigitalEmbryo	blue	120fps	21
2931	20	female	2	left	209.292929292933	1375.35353535337	1955.55555555508	209	DigitalEmbryo	blue	120fps	22
2932	20	female	2	right	27.6767676767676	1202.22222222215	2310.30303030267	2310	DigitalEmbryo	blue	120fps	23
2933	20	female	2	left	38.3838383838383	1097.57575757575	2404.24242424211	38	DigitalEmbryo	blue	120fps	24
2934	20	female	2	right	26.4646464646464	695.959595959614	2817.57575757569	2817	DigitalEmbryo	blue	120fps	25
2935	20	female	2	left	1732.5252525249	799.39393939396	1008.08080808083	1732	DigitalEmbryo	blue	120fps	26
2936	20	female	3	left	2.02020202020202	1052.32323232324	2485.85858585832	2	DigitalEmbryo	blue	120fps	27
2937	20	female	3	right	5.25252525252526	263.232323232329	3271.71717171738	3271	DigitalEmbryo	blue	120fps	28
2938	20	female	3	left	455.757575757587	1116.36363636361	1968.08080808033	455	DigitalEmbryo	blue	120fps	29
2939	20	female	3	right	593.131313131328	522.828282828296	2424.24242424213	2424	DigitalEmbryo	blue	120fps	30
2940	20	female	3	left	1830.10101010061	444.444444444455	1265.45454545444	1830	DigitalEmbryo	blue	120fps	31
2941	20	female	3	right	20	752.929292929312	2767.27272727263	2767	DigitalEmbryo	blue	120fps	32
2942	20	female	3	left	1760.20202020165	1062.22222222223	717.777777777796	1760	DigitalEmbryo	blue	120fps	33
2943	20	female	3	left	1420.20202020184	469.696969696981	1650.30303030272	1420	DigitalEmbryo	blue	120fps	34
2944	20	female	3	right	1252.9292929292	594.141414141429	1693.13131313098	1693	DigitalEmbryo	blue	120fps	35
2945	20	female	3	right	1414.34343434325	855.151515151537	1270.70707070697	1270	DigitalEmbryo	blue	120fps	36
2946	20	female	3	left	520.404040404053	898.989898989922	2120.8080808076	520	DigitalEmbryo	blue	120fps	37
2947	20	female	3	right	1228.68686868679	1028.88888888891	1282.62626262615	1282	DigitalEmbryo	blue	120fps	38
2948	20	female	3	left	420.00000000001	616.161616161632	2504.04040404015	420	DigitalEmbryo	blue	120fps	39
2949	20	female	4	left	89.0909090909095	784.040404040424	2667.07070707055	89	DigitalEmbryo	blue	120fps	40
2950	20	female	4	right	106.666666666668	543.232323232337	2890.30303030301	2890	DigitalEmbryo	blue	120fps	41
2951	20	female	4	left	678.585858585876	1213.93939393932	1647.67676767646	678	DigitalEmbryo	blue	120fps	42
2952	20	female	4	right	30.10101010101	1520.20202020178	1989.8989898985	1989	DigitalEmbryo	blue	120fps	43
2953	20	female	4	right	88.4848484848489	1571.51515151489	1880.20202020159	1880	DigitalEmbryo	blue	120fps	44
2954	20	female	4	left	33.7373737373736	1407.47474747457	2098.78787878739	33	DigitalEmbryo	blue	120fps	45
2955	20	female	4	left	38.7878787878787	524.646464646477	2976.76767676771	38	DigitalEmbryo	blue	120fps	46
2956	20	female	4	right	171.313131313134	1032.32323232325	2336.16161616127	2336	DigitalEmbryo	blue	120fps	47
2957	20	female	4	left	26.4646464646464	990.707070707097	2520.80808080784	26	DigitalEmbryo	blue	120fps	48
2958	20	female	4	right	592.525252525267	1161.21212121207	1786.46464646427	1786	DigitalEmbryo	blue	120fps	49
2959	20	female	4	left	121.414141414143	1080.80808080808	2337.97979797945	121	DigitalEmbryo	blue	120fps	50
2960	20	female	4	right	198.383838383842	1316.16161616149	2025.65656565606	2025	DigitalEmbryo	blue	120fps	51
2961	20	female	4	left	223.030303030307	1054.54545454547	2262.62626262587	223	DigitalEmbryo	blue	120fps	52
2962	20	female	5	left	597.979797979813	1248.48484848476	1693.73737373704	597	DigitalEmbryo	blue	120fps	53
2963	20	female	5	right	807.676767676788	1775.35353535316	957.171717171742	957	DigitalEmbryo	blue	120fps	54
2964	20	female	5	left	113.939393939395	687.676767676785	2738.38383838373	113	DigitalEmbryo	blue	120fps	55
2965	20	female	5	right	2066.26262626212	803.434343434364	670.505050505067	670	DigitalEmbryo	blue	120fps	56
2966	20	female	5	left	1056.96969696971	654.343434343451	1828.88888888849	1056	DigitalEmbryo	blue	120fps	57
2967	20	female	5	right	95.7575757575764	544.848484848498	2899.39393939392	2899	DigitalEmbryo	blue	120fps	58
2968	20	female	5	left	1264.0404040403	718.181818181836	1557.97979797954	1264	DigitalEmbryo	blue	120fps	59
2969	20	female	5	right	226.666666666671	1052.72727272728	2260.80808080769	2260	DigitalEmbryo	blue	120fps	60
2970	20	female	5	left	472.323232323244	2372.92929292896	694.949494949513	472	DigitalEmbryo	blue	120fps	61
2971	20	female	5	right	184.646464646468	2591.71717171697	763.838383838403	763	DigitalEmbryo	blue	120fps	62
2972	20	female	5	left	647.676767676784	1148.28282828279	1744.24242424207	647	DigitalEmbryo	blue	120fps	63
2973	20	female	5	right	2006.46464646415	1254.34343434334	278.989898989905	278	DigitalEmbryo	blue	120fps	64
2974	20	female	5	left	1764.6464646461	1391.31313131296	384.242424242433	1764	DigitalEmbryo	blue	120fps	65
3105	24	male	1	left	102.020202020203	1310.3030303029	2118.18181818134	102	DigitalEmbryo	blue	120fps	1
3106	24	male	1	right	1769.09090909054	487.070707070719	1283.83838383827	1283	DigitalEmbryo	blue	120fps	2
3107	24	male	1	left	147.272727272729	151.515151515154	3240.80808080827	147	DigitalEmbryo	blue	120fps	3
3108	24	male	1	right	1237.57575757567	408.888888888898	1893.3333333329	1893	DigitalEmbryo	blue	120fps	4
3109	24	male	1	right	3226.06060606078	249.494949494954	64.242424242424	64	DigitalEmbryo	blue	120fps	5
3110	24	male	1	left	728.484848484867	323.03030303031	2487.47474747449	728	DigitalEmbryo	blue	120fps	6
3111	24	male	1	right	1856.36363636322	571.515151515166	1111.11111111109	1111	DigitalEmbryo	blue	120fps	7
3112	24	male	1	left	33.7373737373736	119.393939393941	3386.86868686896	33	DigitalEmbryo	blue	120fps	8
3113	24	male	1	left	28.8888888888888	229.696969696974	3281.21212121233	28	DigitalEmbryo	blue	120fps	9
3114	24	male	1	right	434.545454545465	265.252525252531	2839.99999999995	2839	DigitalEmbryo	blue	120fps	10
3115	24	male	1	left	27.8787878787878	134.545454545456	3377.57575757602	27	DigitalEmbryo	blue	120fps	11
3116	24	male	1	right	1972.52525252477	38.5858585858585	1529.09090909067	1529	DigitalEmbryo	blue	120fps	12
3117	24	male	1	left	1194.54545454539	19.5959595959596	2326.06060606025	1194	DigitalEmbryo	blue	120fps	13
3118	24	male	2	left	24.2424242424242	192.121212121215	3323.83838383862	24	DigitalEmbryo	blue	120fps	14
3119	24	male	2	right	2672.32323232308	371.9191919192	495.959595959608	495	DigitalEmbryo	blue	120fps	15
3120	24	male	2	left	625.252525252541	505.050505050517	2409.89898989868	625	DigitalEmbryo	blue	120fps	16
3121	24	male	2	right	856.969696969719	401.818181818191	2281.21212121174	2281	DigitalEmbryo	blue	120fps	17
3122	24	male	2	left	2453.53535353507	90.7070707070712	995.959595959622	2453	DigitalEmbryo	blue	120fps	18
3123	24	male	2	right	1650.30303030272	125.858585858587	1763.23232323196	1763	DigitalEmbryo	blue	120fps	19
3124	24	male	2	left	1115.15151515149	392.323232323241	2031.71717171666	1115	DigitalEmbryo	blue	120fps	20
3125	24	male	2	right	1527.87878787855	158.383838383841	1853.73737373696	1853	DigitalEmbryo	blue	120fps	21
3126	24	male	2	left	230.707070707075	172.727272727276	3135.95959595972	230	DigitalEmbryo	blue	120fps	22
3127	24	male	2	right	406.868686868696	231.515151515156	2901.41414141413	2901	DigitalEmbryo	blue	120fps	23
3128	24	male	2	left	56.3636363636361	1615.15151515123	1867.67676767634	56	DigitalEmbryo	blue	120fps	24
3129	24	male	2	right	305.454545454552	1145.65656565653	2088.68686868637	2088	DigitalEmbryo	blue	120fps	25
3130	24	male	2	left	55.5555555555553	817.171717171738	2667.47474747459	55	DigitalEmbryo	blue	120fps	26
3131	24	male	3	left	31.7171717171716	1115.15151515149	2393.33333333302	31	DigitalEmbryo	blue	120fps	27
3132	24	male	3	right	1269.49494949485	526.464646464659	1744.24242424207	1744	DigitalEmbryo	blue	120fps	28
3133	24	male	3	left	731.31313131315	1322.82828282815	1486.06060606039	731	DigitalEmbryo	blue	120fps	29
3134	24	male	3	right	697.373737373755	894.545454545478	1948.28282828236	1948	DigitalEmbryo	blue	120fps	30
3135	24	male	3	left	45.4545454545453	647.676767676784	2846.86868686864	45	DigitalEmbryo	blue	120fps	31
3136	24	male	3	right	709.494949494967	463.434343434354	2367.2727272724	2367	DigitalEmbryo	blue	120fps	32
3137	24	male	3	left	239.797979797984	1191.31313131307	2108.8888888884	239	DigitalEmbryo	blue	120fps	33
3138	24	male	3	left	178.787878787882	981.212121212147	2378.98989898957	178	DigitalEmbryo	blue	120fps	34
3139	24	male	3	right	72.1212121212121	842.828282828305	2625.05050505033	2625	DigitalEmbryo	blue	120fps	35
3140	24	male	3	right	1057.17171717173	1227.27272727265	1255.75757575748	1255	DigitalEmbryo	blue	120fps	36
3141	24	male	3	left	89.6969696969701	358.585858585867	3091.31313131323	89	DigitalEmbryo	blue	120fps	37
3142	24	male	3	right	838.38383838386	715.959595959614	1985.8585858581	1985	DigitalEmbryo	blue	120fps	38
3143	24	male	3	left	601.818181818197	855.555555555578	2082.0202020197	601	DigitalEmbryo	blue	120fps	39
3144	24	male	4	left	249.898989898995	1130.10101010098	2160.20202020157	249	DigitalEmbryo	blue	120fps	40
3145	24	male	4	right	271.919191919197	941.212121212146	2327.07070707035	2327	DigitalEmbryo	blue	120fps	41
3146	24	male	4	left	535.555555555569	1047.07070707072	1957.37373737327	535	DigitalEmbryo	blue	120fps	42
3147	24	male	4	right	1763.83838383802	710.303030303048	1066.06060606061	1066	DigitalEmbryo	blue	120fps	43
3148	24	male	4	right	2164.44444444399	1237.17171717163	138.58585858586	138	DigitalEmbryo	blue	120fps	44
3149	24	male	4	left	2466.86868686841	968.686868686894	104.646464646466	2466	DigitalEmbryo	blue	120fps	45
3150	24	male	4	left	1207.87878787872	972.525252525278	1359.79797979783	1207	DigitalEmbryo	blue	120fps	46
3151	24	male	4	right	146.262626262628	637.777777777794	2755.75757575747	2755	DigitalEmbryo	blue	120fps	47
3152	24	male	4	left	87.6767676767681	1016.16161616164	2436.16161616133	87	DigitalEmbryo	blue	120fps	48
3153	24	male	4	right	290.707070707077	1441.01010100991	1808.48484848446	1808	DigitalEmbryo	blue	120fps	49
3154	24	male	4	left	48.6868686868685	1005.05050505053	2485.85858585832	48	DigitalEmbryo	blue	120fps	50
3155	24	male	4	right	245.25252525253	1546.86868686843	1748.08080808045	1748	DigitalEmbryo	blue	120fps	51
3156	24	male	4	left	210.303030303034	1259.79797979788	2070.1010101005	210	DigitalEmbryo	blue	120fps	52
3157	24	male	5	left	85.4545454545458	1990.50505050456	1463.63636363616	85	DigitalEmbryo	blue	120fps	53
3158	24	male	5	right	2423.83838383809	903.636363636387	212.727272727277	212	DigitalEmbryo	blue	120fps	54
3159	24	male	5	left	972.525252525278	1869.49494949452	698.181818181836	972	DigitalEmbryo	blue	120fps	55
3160	24	male	5	right	152.121212121214	1322.42424242411	2064.84848484797	2064	DigitalEmbryo	blue	120fps	56
3161	24	male	5	left	184.848484848488	1787.27272727235	1567.07070707044	184	DigitalEmbryo	blue	120fps	57
3162	24	male	5	right	115.959595959597	1467.87878787858	1956.36363636317	1956	DigitalEmbryo	blue	120fps	58
3163	24	male	5	left	93.5353535353541	1307.87878787866	2138.58585858539	93	DigitalEmbryo	blue	120fps	59
3164	24	male	5	right	91.9191919191924	2100.20202020153	1348.08080808066	1348	DigitalEmbryo	blue	120fps	60
3165	24	male	5	left	148.08080808081	1434.74747474728	1957.37373737327	148	DigitalEmbryo	blue	120fps	61
3166	24	male	5	right	128.88888888889	1500.60606060583	1910.5050505046	1910	DigitalEmbryo	blue	120fps	62
3167	24	male	5	left	44.2424242424241	2122.22222222175	1373.53535353519	44	DigitalEmbryo	blue	120fps	63
3168	24	male	5	right	119.797979797981	1876.96969696927	1543.43434343409	1543	DigitalEmbryo	blue	120fps	64
3169	24	male	5	left	46.2626262626261	1518.18181818158	1975.75757575709	46	DigitalEmbryo	blue	120fps	65
3170	26	male	1	left	1146.66666666663	376.969696969706	2016.56565656515	1146	DigitalEmbryo	blue	120fps	1
3171	26	male	1	right	1687.47474747442	157.57575757576	1695.15151515118	1695	DigitalEmbryo	blue	120fps	2
3172	26	male	1	left	1245.65656565647	323.23232323233	1971.31313131265	1245	DigitalEmbryo	blue	120fps	3
3173	26	male	1	right	604.8484848485	178.383838383841	2756.9696969696	2756	DigitalEmbryo	blue	120fps	4
3174	26	male	1	right	358.181818181826	238.383838383843	2943.63636363637	2943	DigitalEmbryo	blue	120fps	5
3175	26	male	1	left	1818.38383838344	247.272727272732	1474.54545454524	1818	DigitalEmbryo	blue	120fps	6
3176	26	male	1	right	1219.19191919184	155.555555555558	2165.45454545409	2165	DigitalEmbryo	blue	120fps	7
3177	26	male	1	left	975.959595959622	40.6060606060605	2523.63636363612	975	DigitalEmbryo	blue	120fps	8
3178	26	male	1	left	3483.43434343467	13.7373737373738	43.0303030303029	3483	DigitalEmbryo	blue	120fps	9
3179	26	male	1	right	943.232323232348	39.7979797979797	2557.1717171715	2557	DigitalEmbryo	blue	120fps	10
3180	26	male	1	left	1334.14141414128	54.9494949494947	2151.11111111065	1334	DigitalEmbryo	blue	120fps	11
3181	26	male	1	right	164.444444444447	100.606060606061	3275.15151515172	3275	DigitalEmbryo	blue	120fps	12
3182	26	male	1	left	2666.66666666651	105.050505050506	768.484848484868	2666	DigitalEmbryo	blue	120fps	13
3183	26	male	2	left	70.3030303030302	159.797979797982	3310.10101010124	70	DigitalEmbryo	blue	120fps	14
3184	26	male	2	right	2208.2828282824	121.010101010102	1210.90909090902	1210	DigitalEmbryo	blue	120fps	15
3185	26	male	2	left	664.444444444461	85.2525252525256	2790.50505050497	664	DigitalEmbryo	blue	120fps	16
3186	26	male	2	right	1620.60606060577	106.060606060607	1813.53535353496	1813	DigitalEmbryo	blue	120fps	17
3187	26	male	2	left	356.767676767685	51.7171717171715	3131.71717171729	356	DigitalEmbryo	blue	120fps	18
3188	26	male	2	right	655.555555555572	38.1818181818181	2846.4646464646	2846	DigitalEmbryo	blue	120fps	19
3189	26	male	2	left	160.000000000002	68.0808080808079	3312.12121212144	160	DigitalEmbryo	blue	120fps	20
3190	26	male	2	right	272.727272727278	31.5151515151514	3235.95959595978	3235	DigitalEmbryo	blue	120fps	21
3191	26	male	2	left	1894.343434343	32.9292929292928	1612.92929292901	1894	DigitalEmbryo	blue	120fps	22
3192	26	male	2	right	105.454545454546	70.7070707070706	3364.04040404066	3364	DigitalEmbryo	blue	120fps	23
3193	26	male	2	left	207.070707070711	62.6262626262623	3270.50505050525	207	DigitalEmbryo	blue	120fps	24
3194	26	male	2	right	1988.08080808032	29.090909090909	1523.03030303006	1523	DigitalEmbryo	blue	120fps	25
3195	26	male	2	left	913.737373737398	136.565656565658	2489.89898989873	913	DigitalEmbryo	blue	120fps	26
3196	26	male	3	left	30.7070707070706	94.9494949494955	3414.54545454574	30	DigitalEmbryo	blue	120fps	27
3197	26	male	3	right	55.9595959595957	92.3232323232328	3391.91919191947	3391	DigitalEmbryo	blue	120fps	28
3198	26	male	3	left	143.030303030305	217.575757575762	3179.59595959611	143	DigitalEmbryo	blue	120fps	29
3199	26	male	3	right	56.1616161616159	129.292929292931	3354.74747474773	3354	DigitalEmbryo	blue	120fps	30
3200	26	male	3	left	63.2323232323229	84.2424242424245	3392.72727272755	63	DigitalEmbryo	blue	120fps	31
3201	26	male	3	right	17.979797979798	2046.26262626211	1475.95959595938	1475	DigitalEmbryo	blue	120fps	32
3202	26	male	3	left	312.9292929293	691.313131313149	2535.95959595936	312	DigitalEmbryo	blue	120fps	33
3203	26	male	3	left	1014.94949494952	897.575757575781	1627.67676767647	1014	DigitalEmbryo	blue	120fps	34
3204	26	male	3	right	164.646464646467	682.42424242426	2693.13131313117	2693	DigitalEmbryo	blue	120fps	35
3205	26	male	3	right	264.44444444445	627.474747474763	2648.28282828266	2648	DigitalEmbryo	blue	120fps	36
3206	26	male	3	left	688.484848484866	676.565656565674	2175.15151515107	688	DigitalEmbryo	blue	120fps	37
3207	26	male	3	right	135.151515151517	789.49494949497	2615.55555555537	2615	DigitalEmbryo	blue	120fps	38
3208	26	male	3	left	41.0101010101009	515.555555555568	2983.6363636364	41	DigitalEmbryo	blue	120fps	39
3209	26	male	4	left	137.171717171719	683.838383838401	2719.1919191918	137	DigitalEmbryo	blue	120fps	40
3210	26	male	4	right	219.191919191923	814.747474747496	2506.26262626238	2506	DigitalEmbryo	blue	120fps	41
3211	26	male	4	left	1612.52525252497	607.676767676783	1319.99999999987	1612	DigitalEmbryo	blue	120fps	42
3212	26	male	4	right	601.212121212136	492.525252525264	2446.46464646436	2446	DigitalEmbryo	blue	120fps	43
3213	26	male	4	right	246.868686868692	489.898989899002	2803.43434343427	2803	DigitalEmbryo	blue	120fps	44
3214	26	male	4	left	1299.79797979786	463.030303030314	1777.37373737336	1299	DigitalEmbryo	blue	120fps	45
3215	26	male	4	left	1087.67676767676	613.535353535369	1838.98989898949	1087	DigitalEmbryo	blue	120fps	46
3216	26	male	4	right	298.989898989905	800.202020202041	2441.01010100981	2441	DigitalEmbryo	blue	120fps	47
3217	26	male	4	left	577.777777777792	713.737373737392	2248.68686868647	577	DigitalEmbryo	blue	120fps	48
3218	26	male	4	right	616.767676767692	488.28282828284	2435.15151515122	2435	DigitalEmbryo	blue	120fps	49
3219	26	male	4	left	920.404040404064	979.393939393965	1640.40404040374	920	DigitalEmbryo	blue	120fps	50
3220	26	male	4	right	131.717171717173	770.70707070709	2637.77777777761	2637	DigitalEmbryo	blue	120fps	51
3221	26	male	4	left	606.464646464662	428.888888888899	2504.84848484823	606	DigitalEmbryo	blue	120fps	52
3222	26	male	5	left	1520.80808080784	1073.13131313131	946.262626262651	1520	DigitalEmbryo	blue	120fps	53
3223	26	male	5	right	1868.68686868644	1192.52525252519	478.98989898991	478	DigitalEmbryo	blue	120fps	54
3224	26	male	5	left	1623.83838383809	642.222222222238	1274.14141414131	1623	DigitalEmbryo	blue	120fps	55
3225	26	male	5	right	952.525252525277	649.292929292946	1938.38383838338	1938	DigitalEmbryo	blue	120fps	56
3226	26	male	5	left	1817.9797979794	931.717171717196	790.505050505071	1817	DigitalEmbryo	blue	120fps	57
3227	26	male	5	right	1088.88888888888	884.040404040427	1567.27272727246	1567	DigitalEmbryo	blue	120fps	58
3228	26	male	5	left	242.020202020207	1312.92929292917	1985.25252525204	242	DigitalEmbryo	blue	120fps	59
3229	26	male	5	right	1448.08080808061	1362.42424242409	729.696969696988	729	DigitalEmbryo	blue	120fps	60
3230	26	male	5	left	1601.41414141386	596.565656565671	1342.22222222208	1601	DigitalEmbryo	blue	120fps	61
3231	26	male	5	right	1414.94949494931	1790.10101010063	335.151515151523	335	DigitalEmbryo	blue	120fps	62
3232	26	male	5	left	628.080808080824	1912.92929292884	999.191919191945	628	DigitalEmbryo	blue	120fps	63
3233	26	male	5	right	2238.58585858545	682.62626262628	618.989898989914	618	DigitalEmbryo	blue	120fps	64
3234	26	male	5	left	505.050505050517	1617.37373737345	1417.97979797961	505	DigitalEmbryo	blue	120fps	65
3300	28	female	1	left	1320.20202020189	475.959595959607	1743.63636363601	1320	DigitalEmbryo	blue	120fps	1
3301	28	female	1	right	483.434343434355	74.3434343434343	2982.42424242427	2982	DigitalEmbryo	blue	120fps	2
3302	28	female	1	left	1021.41414141417	65.8585858585856	2450.30303030275	1021	DigitalEmbryo	blue	120fps	3
3303	28	female	1	right	292.121212121218	35.7575757575757	3211.11111111128	3211	DigitalEmbryo	blue	120fps	4
3304	28	female	1	right	295.959595959602	15.1515151515152	3229.09090909109	3229	DigitalEmbryo	blue	120fps	5
3305	28	female	1	left	12.5252525252525	7.47474747474748	3520.20202020237	12	DigitalEmbryo	blue	120fps	6
3306	28	female	1	right	528.080808080821	28.080808080808	2984.04040404044	2984	DigitalEmbryo	blue	120fps	7
3307	28	female	1	left	1021.81818181821	58.1818181818179	2460.20202020174	1021	DigitalEmbryo	blue	120fps	8
3308	28	female	1	left	1028.28282828285	98.1818181818189	2413.73737373707	1028	DigitalEmbryo	blue	120fps	9
3309	28	female	1	right	2449.29292929265	72.3232323232323	1018.58585858589	1018	DigitalEmbryo	blue	120fps	10
3310	28	female	1	left	3218.98989899007	51.3131313131311	269.898989898995	3218	DigitalEmbryo	blue	120fps	11
3311	28	female	1	right	47.2727272727271	33.3333333333332	3459.59595959627	3459	DigitalEmbryo	blue	120fps	12
3312	28	female	1	left	597.777777777793	65.0505050505048	2876.36363636361	597	DigitalEmbryo	blue	120fps	13
3313	28	female	2	left	1310.50505050492	52.1212121212119	2177.57575757531	1310	DigitalEmbryo	blue	120fps	14
3314	28	female	2	right	3072.92929292938	66.6666666666664	400.60606060607	400	DigitalEmbryo	blue	120fps	15
3315	28	female	2	left	1468.0808080806	61.4141414141411	2010.70707070657	1468	DigitalEmbryo	blue	120fps	16
3316	28	female	2	right	2633.53535353518	43.4343434343433	863.232323232346	863	DigitalEmbryo	blue	120fps	17
3317	28	female	2	left	2330.30303030268	61.2121212121209	1148.68686868683	2330	DigitalEmbryo	blue	120fps	18
3318	28	female	2	right	3042.62626262633	63.2323232323229	434.343434343445	434	DigitalEmbryo	blue	120fps	19
3319	28	female	2	left	2122.82828282781	18.1818181818182	1399.19191919175	2122	DigitalEmbryo	blue	120fps	20
3320	28	female	2	right	2645.85858585842	52.5252525252523	841.818181818204	841	DigitalEmbryo	blue	120fps	21
3321	28	female	2	left	1639.39393939364	51.5151515151513	1848.68686868645	1639	DigitalEmbryo	blue	120fps	22
3322	28	female	2	right	3175.5555555557	79.3939393939395	285.252525252531	285	DigitalEmbryo	blue	120fps	23
3323	28	female	2	left	958.787878787904	105.858585858587	2475.55555555529	958	DigitalEmbryo	blue	120fps	24
3324	28	female	2	right	1011.11111111114	39.7979797979797	2489.29292929267	2489	DigitalEmbryo	blue	120fps	25
3325	28	female	2	left	2.62626262626263	0	3537.57575757612	2	DigitalEmbryo	blue	120fps	26
3326	28	female	3	left	1.21212121212121	0	3538.98989899026	1	DigitalEmbryo	blue	120fps	27
3327	28	female	3	right	996.767676767703	55.5555555555553	2487.87878787853	2487	DigitalEmbryo	blue	120fps	28
3328	28	female	3	left	294.14141414142	12.1212121212121	3233.33333333351	294	DigitalEmbryo	blue	120fps	29
3329	28	female	3	right	113.535353535355	3.63636363636364	3423.0303030306	3423	DigitalEmbryo	blue	120fps	30
3330	28	female	3	left	54.7474747474745	23.2323232323232	3462.22222222254	54	DigitalEmbryo	blue	120fps	31
3331	28	female	3	right	2507.67676767652	20	1012.52525252528	1012	DigitalEmbryo	blue	120fps	32
3332	28	female	3	left	292.525252525259	31.3131313131312	3215.75757575775	292	DigitalEmbryo	blue	120fps	33
3333	28	female	3	left	935.55555555558	92.3232323232328	2512.12121212097	935	DigitalEmbryo	blue	120fps	34
3334	28	female	3	right	3281.41414141435	12.9292929292929	245.858585858591	245	DigitalEmbryo	blue	120fps	35
3335	28	female	3	right	3049.69696969704	23.030303030303	467.474747474759	467	DigitalEmbryo	blue	120fps	36
3336	28	female	3	left	2274.14141414103	66.4646464646462	1199.59595959589	2274	DigitalEmbryo	blue	120fps	37
3337	28	female	3	right	3097.57575757586	53.3333333333331	389.292929292938	389	DigitalEmbryo	blue	120fps	38
3338	28	female	3	left	3081.21212121221	10.9090909090909	448.080808080819	3081	DigitalEmbryo	blue	120fps	39
3339	28	female	4	left	0.202020202020202	0	3540.00000000036	0	DigitalEmbryo	blue	120fps	40
3340	28	female	4	right	3477.7777777781	1.01010101010101	61.4141414141411	61	DigitalEmbryo	blue	120fps	41
3341	28	female	4	left	1094.94949494948	68.2828282828281	2376.96969696937	1094	DigitalEmbryo	blue	120fps	42
3342	28	female	4	right	3.23232323232323	23.2323232323232	3513.73737373772	3513	DigitalEmbryo	blue	120fps	43
3343	28	female	4	right	3524.24242424278	0.808080808080808	15.1515151515152	15	DigitalEmbryo	blue	120fps	44
3344	28	female	4	left	2203.83838383796	17.979797979798	1318.38383838371	2203	DigitalEmbryo	blue	120fps	45
3345	28	female	4	left	3082.82828282837	1.21212121212121	456.161616161627	3082	DigitalEmbryo	blue	120fps	46
3346	28	female	4	right	3540.20202020238	0	0	0	DigitalEmbryo	blue	120fps	47
3347	28	female	4	left	2853.13131313127	29.2929292929292	657.777777777794	2853	DigitalEmbryo	blue	120fps	48
3348	28	female	4	right	3540.20202020238	0	0	0	DigitalEmbryo	blue	120fps	49
3349	28	female	4	left	1291.31313131302	56.7676767676765	2192.12121212078	1291	DigitalEmbryo	blue	120fps	50
3350	28	female	4	right	1081.61616161616	2.62626262626263	2455.95959595932	2455	DigitalEmbryo	blue	120fps	51
3351	28	female	4	left	3084.0404040405	15.959595959596	440.202020202031	3084	DigitalEmbryo	blue	120fps	52
3352	28	female	5	left	3540.20202020238	0	0	3540	DigitalEmbryo	blue	120fps	53
3353	28	female	5	right	200.606060606064	0.808080808080808	3338.78787878812	3338	DigitalEmbryo	blue	120fps	54
3354	28	female	5	left	2604.64646464627	41.8181818181817	893.737373737397	2604	DigitalEmbryo	blue	120fps	55
3355	28	female	5	right	3461.41414141446	5.05050505050505	73.7373737373737	73	DigitalEmbryo	blue	120fps	56
3356	28	female	5	left	3540.20202020238	0	0	3540	DigitalEmbryo	blue	120fps	57
3357	28	female	5	right	75.7575757575758	19.1919191919192	3445.25252525283	3445	DigitalEmbryo	blue	120fps	58
3358	28	female	5	left	19.1919191919192	0	3521.01010101045	19	DigitalEmbryo	blue	120fps	59
3359	28	female	5	right	24.6464646464646	0	3515.5555555559	3515	DigitalEmbryo	blue	120fps	60
3360	28	female	5	left	0	0	3540.20202020238	0	DigitalEmbryo	blue	120fps	61
3361	28	female	5	right	593.737373737388	76.969696969697	2866.46464646461	2866	DigitalEmbryo	blue	120fps	62
3362	28	female	5	left	35.7575757575757	0	3504.44444444479	35	DigitalEmbryo	blue	120fps	63
3363	28	female	5	right	39.3939393939393	0	3500.80808080842	3500	DigitalEmbryo	blue	120fps	64
3364	28	female	5	left	42.8282828282827	0	3497.37373737407	42	DigitalEmbryo	blue	120fps	65
4015	29	female	1	left	440.202020202031	1627.07070707041	1472.92929292908	440	DigitalEmbryo	blue	120fps	1
4016	29	female	1	right	1886.46464646421	526.8686868687	1126.86868686866	1126	DigitalEmbryo	blue	120fps	2
4017	29	female	1	left	591.717171717186	315.353535353542	2633.13131313114	591	DigitalEmbryo	blue	120fps	3
4018	29	female	1	right	3047.47474747482	97.9797979797986	394.747474747484	394	DigitalEmbryo	blue	120fps	4
4019	29	female	1	right	2814.34343434337	322.62626262627	403.232323232333	403	DigitalEmbryo	blue	120fps	5
4020	29	female	1	left	2076.36363636313	758.383838383858	705.454545454563	2076	DigitalEmbryo	blue	120fps	6
4021	29	female	1	right	2969.09090909093	284.646464646471	286.464646464652	286	DigitalEmbryo	blue	120fps	7
4022	29	female	1	left	2881.41414141411	107.878787878789	550.909090909104	2881	DigitalEmbryo	blue	120fps	8
4023	29	female	1	left	657.777777777794	1068.28282828283	1814.14141414102	657	DigitalEmbryo	blue	120fps	9
4024	29	female	1	right	510.101010101022	1091.1111111111	1938.98989898944	1938	DigitalEmbryo	blue	120fps	10
4025	29	female	1	left	1893.93939393896	1185.25252525247	461.010101010112	1893	DigitalEmbryo	blue	120fps	11
4026	29	female	1	right	2535.3535353533	648.484848484865	356.363636363644	356	DigitalEmbryo	blue	120fps	12
4027	29	female	1	left	2548.08080808058	599.595959595974	392.525252525262	2548	DigitalEmbryo	blue	120fps	13
4028	29	female	2	left	3085.65656565666	427.070707070717	27.4747474747474	3085	DigitalEmbryo	blue	120fps	14
4029	29	female	2	right	708.484848484866	666.666666666683	2165.05050505005	2165	DigitalEmbryo	blue	120fps	15
4030	29	female	2	left	2571.91919191898	366.464646464655	601.818181818197	2571	DigitalEmbryo	blue	120fps	16
4031	29	female	2	right	194.343434343438	818.181818181839	2527.67676767653	2527	DigitalEmbryo	blue	120fps	17
4032	29	female	2	left	1736.5656565653	474.747474747486	1328.88888888875	1736	DigitalEmbryo	blue	120fps	18
4033	29	female	2	right	1127.67676767674	811.919191919213	1600.60606060578	1600	DigitalEmbryo	blue	120fps	19
4034	29	female	2	left	1436.9696969695	1047.07070707072	1056.16161616163	1436	DigitalEmbryo	blue	120fps	20
4035	29	female	2	right	851.717171717194	1286.86868686857	1401.61616161599	1401	DigitalEmbryo	blue	120fps	21
4036	29	female	2	left	1747.87878787843	1203.03030303023	589.292929292944	1747	DigitalEmbryo	blue	120fps	22
4037	29	female	2	right	1363.23232323217	1343.23232323218	833.737373737395	833	DigitalEmbryo	blue	120fps	23
4038	29	female	2	left	1312.72727272715	862.828282828305	1364.64646464631	1312	DigitalEmbryo	blue	120fps	24
4039	29	female	2	right	1181.21212121206	991.515151515178	1367.47474747459	1367	DigitalEmbryo	blue	120fps	25
4040	29	female	2	left	2355.95959595926	703.030303030321	481.212121212133	2355	DigitalEmbryo	blue	120fps	26
4041	29	female	3	left	1754.94949494913	724.646464646483	1060.60606060607	1754	DigitalEmbryo	blue	120fps	27
4042	29	female	3	right	2026.46464646414	753.939393939413	759.797979797999	759	DigitalEmbryo	blue	120fps	28
4043	29	female	3	left	390.505050505059	871.717171717194	2277.97979797941	390	DigitalEmbryo	blue	120fps	29
4044	29	female	3	right	1098.78787878787	523.030303030316	1918.38383838339	1918	DigitalEmbryo	blue	120fps	30
4045	29	female	3	left	748.484848484868	1046.66666666668	1745.05050505015	748	DigitalEmbryo	blue	120fps	31
4046	29	female	3	right	2076.16161616111	1277.57575757565	186.46464646465	186	DigitalEmbryo	blue	120fps	32
4047	29	female	3	left	1494.14141414119	1250.10101010092	795.959595959616	1494	DigitalEmbryo	blue	120fps	33
4048	29	female	3	left	1176.96969696964	822.828282828304	1540.40404040379	1176	DigitalEmbryo	blue	120fps	34
4049	29	female	3	right	2063.83838383787	1056.56565656567	419.79797979799	419	DigitalEmbryo	blue	120fps	35
4050	29	female	3	right	1455.15151515131	1093.93939393938	991.111111111137	991	DigitalEmbryo	blue	120fps	36
4051	29	female	3	left	501.414141414154	1525.25252525228	1513.53535353512	501	DigitalEmbryo	blue	120fps	37
4052	29	female	3	right	2130.90909090862	642.222222222238	767.070707070727	767	DigitalEmbryo	blue	120fps	38
4053	29	female	3	left	1558.38383838358	1106.66666666665	875.151515151538	1558	DigitalEmbryo	blue	120fps	39
4054	29	female	4	left	756.969696969716	825.050505050526	1958.18181818135	756	DigitalEmbryo	blue	120fps	40
4055	29	female	4	right	2169.4949494945	817.171717171738	553.535353535367	553	DigitalEmbryo	blue	120fps	41
4056	29	female	4	left	1983.8383838379	1063.63636363637	492.727272727285	1983	DigitalEmbryo	blue	120fps	42
4057	29	female	4	right	2489.29292929267	579.393939393954	471.515151515163	471	DigitalEmbryo	blue	120fps	43
4058	29	female	4	right	2129.89898989852	674.949494949512	735.353535353554	735	DigitalEmbryo	blue	120fps	44
4059	29	female	4	left	1819.19191919152	889.292929292952	831.717171717193	1819	DigitalEmbryo	blue	120fps	45
4060	29	female	4	left	1515.75757575734	1431.71717171698	592.727272727287	1515	DigitalEmbryo	blue	120fps	46
4061	29	female	4	right	282.222222222228	1177.5757575757	2080.40404040354	2080	DigitalEmbryo	blue	120fps	47
4062	29	female	4	left	1853.33333333292	1061.61616161617	625.252525252541	1853	DigitalEmbryo	blue	120fps	48
4063	29	female	4	right	2014.14141414091	1361.81818181803	164.242424242427	164	DigitalEmbryo	blue	120fps	49
4064	29	female	4	left	1595.35353535326	1327.87878787865	616.969696969712	1595	DigitalEmbryo	blue	120fps	50
4065	29	female	4	right	1573.33333333307	1387.27272727256	579.595959595974	579	DigitalEmbryo	blue	120fps	51
4066	29	female	4	left	1848.88888888848	1017.57575757578	673.737373737391	1848	DigitalEmbryo	blue	120fps	52
4067	29	female	5	left	1712.92929292895	903.838383838407	923.434343434368	1712	DigitalEmbryo	blue	120fps	53
4068	29	female	5	right	1941.81818181772	830.909090909112	767.474747474767	767	DigitalEmbryo	blue	120fps	54
4069	29	female	5	left	2270.70707070668	806.262626262647	463.232323232334	2270	DigitalEmbryo	blue	120fps	55
4070	29	female	5	right	888.080808080831	866.868686868709	1785.25252525215	1785	DigitalEmbryo	blue	120fps	56
4071	29	female	5	left	1756.56565656529	1245.25252525243	538.181818181831	1756	DigitalEmbryo	blue	120fps	57
4072	29	female	5	right	1547.67676767651	1352.5252525251	640.000000000016	640	DigitalEmbryo	blue	120fps	58
4073	29	female	5	left	2261.21212121173	1060.40404040405	218.585858585863	2261	DigitalEmbryo	blue	120fps	59
4074	29	female	5	right	1136.56565656562	1930.70707070661	472.929292929304	472	DigitalEmbryo	blue	120fps	60
4075	29	female	5	left	670.707070707088	1026.06060606063	1843.43434343393	670	DigitalEmbryo	blue	120fps	61
4076	29	female	5	right	380.606060606069	1861.81818181776	1297.77777777766	1297	DigitalEmbryo	blue	120fps	62
4077	29	female	5	left	2545.2525252523	639.191919191935	355.757575757584	2545	DigitalEmbryo	blue	120fps	63
4078	29	female	5	right	1792.52525252487	647.070707070723	1100.60606060605	1100	DigitalEmbryo	blue	120fps	64
4079	29	female	5	left	2311.51515151479	789.090909090929	439.59595959597	2311	DigitalEmbryo	blue	120fps	65
4080	30	male	1	left	851.111111111133	1608.08080808052	1072.52525252525	851	DigitalEmbryo	blue	120fps	1
4081	30	male	1	right	2632.12121212104	595.55555555557	312.323232323239	312	DigitalEmbryo	blue	120fps	2
4082	30	male	1	left	2273.53535353497	1094.54545454544	172.121212121215	2273	DigitalEmbryo	blue	120fps	3
4083	30	male	1	right	2681.81818181804	765.252525252545	93.1313131313137	93	DigitalEmbryo	blue	120fps	4
4084	30	male	1	right	2408.88888888858	289.292929292935	841.818181818204	841	DigitalEmbryo	blue	120fps	5
4085	30	male	1	left	868.080808080831	273.131313131319	2398.58585858555	868	DigitalEmbryo	blue	120fps	6
4086	30	male	1	right	1435.55555555536	150.505050505053	1954.14141414094	1954	DigitalEmbryo	blue	120fps	7
4087	30	male	1	left	2258.9898989895	94.3434343434349	1186.86868686863	2258	DigitalEmbryo	blue	120fps	8
4088	30	male	1	left	679.393939393957	357.373737373745	2503.23232323207	679	DigitalEmbryo	blue	120fps	9
4089	30	male	1	right	1337.57575757562	351.515151515159	1851.1111111107	1851	DigitalEmbryo	blue	120fps	10
4090	30	male	1	left	1629.29292929263	1027.47474747477	883.434343434366	1629	DigitalEmbryo	blue	120fps	11
4091	30	male	1	right	1486.66666666645	690.303030303048	1363.23232323217	1363	DigitalEmbryo	blue	120fps	12
4092	30	male	1	left	2202.82828282785	486.666666666678	850.707070707093	2202	DigitalEmbryo	blue	120fps	13
4093	30	male	2	left	1337.17171717158	1177.17171717166	1025.85858585861	1337	DigitalEmbryo	blue	120fps	14
4094	30	male	2	right	2341.01010100975	664.040404040421	535.151515151528	535	DigitalEmbryo	blue	120fps	15
4095	30	male	2	left	530.707070707084	381.21212121213	2628.08080808063	530	DigitalEmbryo	blue	120fps	16
4096	30	male	2	right	1174.74747474742	545.858585858599	1819.59595959556	1819	DigitalEmbryo	blue	120fps	17
4097	30	male	2	left	871.717171717194	467.878787878799	2200.60606060563	871	DigitalEmbryo	blue	120fps	18
4098	30	male	2	right	1202.82828282821	662.8282828283	1674.54545454513	1674	DigitalEmbryo	blue	120fps	19
4099	30	male	2	left	1199.79797979791	841.616161616183	1498.78787878765	1199	DigitalEmbryo	blue	120fps	20
4100	30	male	2	right	769.89898989901	990.303030303056	1779.99999999962	1779	DigitalEmbryo	blue	120fps	21
4101	30	male	2	left	939.595959595984	703.434343434361	1897.17171717128	939	DigitalEmbryo	blue	120fps	22
4102	30	male	2	right	1737.5757575754	750.50505050507	1052.12121212122	1052	DigitalEmbryo	blue	120fps	23
4103	30	male	2	left	778.383838383858	609.696969696985	2152.12121212075	778	DigitalEmbryo	blue	120fps	24
4104	30	male	2	right	2041.2121212116	661.212121212138	837.777777777799	837	DigitalEmbryo	blue	120fps	25
4105	30	male	2	left	265.656565656571	554.747474747488	2719.79797979786	265	DigitalEmbryo	blue	120fps	26
4106	30	male	3	left	541.414141414155	1109.09090909089	1889.69696969653	541	DigitalEmbryo	blue	120fps	27
4107	30	male	3	right	1967.27272727225	726.666666666685	846.262626262648	846	DigitalEmbryo	blue	120fps	28
4108	30	male	3	left	278.383838383844	971.313131313157	2290.30303030265	278	DigitalEmbryo	blue	120fps	29
4109	30	male	3	right	1503.23232323209	958.787878787904	1078.18181818182	1078	DigitalEmbryo	blue	120fps	30
4110	30	male	3	left	1036.96969696972	907.070707070731	1595.95959595932	1036	DigitalEmbryo	blue	120fps	31
4111	30	male	3	right	1654.1414141411	798.787878787899	1087.27272727272	1087	DigitalEmbryo	blue	120fps	32
4112	30	male	3	left	1511.3131313129	1237.17171717163	791.717171717192	1511	DigitalEmbryo	blue	120fps	33
4113	30	male	3	left	678.181818181835	1157.17171717167	1704.84848484815	678	DigitalEmbryo	blue	120fps	34
4114	30	male	3	right	934.747474747499	987.474747474773	1617.57575757547	1617	DigitalEmbryo	blue	120fps	35
4115	30	male	3	right	447.272727272738	1050.9090909091	2042.02020201969	2042	DigitalEmbryo	blue	120fps	36
4116	30	male	3	left	540.808080808094	914.545454545478	2084.84848484799	540	DigitalEmbryo	blue	120fps	37
4117	30	male	3	right	1881.81818181775	982.020202020228	676.363636363653	676	DigitalEmbryo	blue	120fps	38
4118	30	male	3	left	278.383838383844	989.090909090935	2272.72727272689	278	DigitalEmbryo	blue	120fps	39
4119	30	male	4	left	320.404040404047	1190.30303030297	2029.49494949444	320	DigitalEmbryo	blue	120fps	40
4120	30	male	4	right	2752.52525252515	608.080808080823	179.595959595963	179	DigitalEmbryo	blue	120fps	41
4121	30	male	4	left	587.070707070722	528.686868686882	2424.44444444415	587	DigitalEmbryo	blue	120fps	42
4122	30	male	4	right	1186.66666666661	1313.33333333321	1039.19191919194	1039	DigitalEmbryo	blue	120fps	43
4123	30	male	4	right	678.787878787896	1908.88888888844	951.919191919217	951	DigitalEmbryo	blue	120fps	44
4124	30	male	4	left	2029.69696969646	406.464646464656	1104.04040404039	2029	DigitalEmbryo	blue	120fps	45
4125	30	male	4	left	1318.98989898977	836.161616161638	1385.05050505034	1318	DigitalEmbryo	blue	120fps	46
4126	30	male	4	right	470.909090909102	1395.35353535336	1673.93939393907	1673	DigitalEmbryo	blue	120fps	47
4127	30	male	4	left	285.858585858592	1977.17171717123	1277.17171717161	285	DigitalEmbryo	blue	120fps	48
4128	30	male	4	right	726.262626262645	616.565656565672	2197.37373737331	2197	DigitalEmbryo	blue	120fps	49
4129	30	male	4	left	1336.3636363635	876.161616161639	1327.67676767663	1336	DigitalEmbryo	blue	120fps	50
4130	30	male	4	right	2228.28282828241	1097.77777777777	214.141414141418	214	DigitalEmbryo	blue	120fps	51
4131	30	male	4	left	773.535353535373	926.868686868711	1839.79797979757	773	DigitalEmbryo	blue	120fps	52
4132	30	male	5	left	541.818181818195	1086.0606060606	1912.32323232278	541	DigitalEmbryo	blue	120fps	53
4133	30	male	5	right	1709.09090909057	1284.44444444433	546.66666666668	546	DigitalEmbryo	blue	120fps	54
4134	30	male	5	left	716.161616161634	895.555555555579	1928.48484848439	716	DigitalEmbryo	blue	120fps	55
4135	30	male	5	right	2422.0202020199	530.303030303043	587.878787878802	587	DigitalEmbryo	blue	120fps	56
4136	30	male	5	left	2816.96969696963	639.191919191935	84.0404040404043	2816	DigitalEmbryo	blue	120fps	57
4137	30	male	5	right	2357.97979797946	1101.81818181817	80.4040404040406	80	DigitalEmbryo	blue	120fps	58
4138	30	male	5	left	1373.33333333317	675.757575757593	1491.11111111089	1373	DigitalEmbryo	blue	120fps	59
4139	30	male	5	right	2793.93939393931	643.8383838384	102.424242424243	102	DigitalEmbryo	blue	120fps	60
4140	30	male	5	left	450.707070707081	841.010101010123	2248.28282828243	450	DigitalEmbryo	blue	120fps	61
4141	30	male	5	right	2679.39393939379	673.13131313133	187.676767676771	187	DigitalEmbryo	blue	120fps	62
4142	30	male	5	left	979.595959595985	874.949494949518	1685.65656565624	979	DigitalEmbryo	blue	120fps	63
4143	30	male	5	right	2381.61616161584	1116.16161616159	42.4242424242423	42	DigitalEmbryo	blue	120fps	64
4144	30	male	5	left	1011.7171717172	813.333333333354	1715.15151515117	1011	DigitalEmbryo	blue	120fps	65
4145	31	male	1	left	0	27.9352226720647	3512.34817813618	0	DigitalEmbryo	blue	120fps	1
4146	31	male	1	right	407.692307692321	29.3522267206477	3103.23886639572	3103	DigitalEmbryo	blue	120fps	2
4147	31	male	1	left	1934.00809716608	48.7854251012148	1557.48987854258	1934	DigitalEmbryo	blue	120fps	3
4148	31	male	1	right	3039.87854250915	9.51417004048583	490.890688259127	490	DigitalEmbryo	blue	120fps	4
4149	31	male	1	right	3540.28340080821	0	0	0	DigitalEmbryo	blue	120fps	5
4150	31	male	1	left	2345.14170040463	57.8947368421056	1137.2469635628	2345	DigitalEmbryo	blue	120fps	6
4151	31	male	1	right	245.141700404863	277.125506072881	3017.61133603144	3017	DigitalEmbryo	blue	120fps	7
4152	31	male	1	left	349.595141700415	863.157894736878	2326.72064777308	349	DigitalEmbryo	blue	120fps	8
4153	31	male	1	left	1271.052631579	245.141700404863	2024.089068826	1271	DigitalEmbryo	blue	120fps	9
4154	31	male	1	right	2603.23886639626	76.9230769230771	856.477732793558	856	DigitalEmbryo	blue	120fps	10
4155	31	male	1	left	2518.62348178097	141.093117408907	880.161943319875	2518	DigitalEmbryo	blue	120fps	11
4156	31	male	1	right	1114.37246963568	73.0769230769233	2352.83400809693	2352	DigitalEmbryo	blue	120fps	12
4157	31	male	1	left	2615.1821862343	47.1659919028342	877.935222672101	2615	DigitalEmbryo	blue	120fps	13
4158	31	male	2	left	770.10101010103	331.111111111118	2438.98989898961	770	DigitalEmbryo	blue	120fps	14
4159	31	male	2	right	3458.98989899021	20.4040404040404	60.8080808080805	60	DigitalEmbryo	blue	120fps	15
4160	31	male	2	left	337.171717171725	538.383838383852	2664.44444444429	337	DigitalEmbryo	blue	120fps	16
4161	31	male	2	right	353.939393939402	454.949494949506	2731.31313131302	2731	DigitalEmbryo	blue	120fps	17
4162	31	male	2	left	435.151515151525	710.101010101028	2394.94949494918	435	DigitalEmbryo	blue	120fps	18
4163	31	male	2	right	1104.44444444443	570.909090909105	1864.84848484806	1864	DigitalEmbryo	blue	120fps	19
4164	31	male	2	left	706.868686868705	773.737373737394	2059.59595959545	706	DigitalEmbryo	blue	120fps	20
4165	31	male	2	right	2986.26262626266	372.929292929301	180.808080808084	180	DigitalEmbryo	blue	120fps	21
4166	31	male	2	left	1264.24242424232	917.575757575781	1358.38383838369	1264	DigitalEmbryo	blue	120fps	22
4167	31	male	2	right	2760.60606060596	638.383838383854	141.212121212123	141	DigitalEmbryo	blue	120fps	23
4168	31	male	2	left	713.535353535372	1077.77777777778	1746.46464646429	713	DigitalEmbryo	blue	120fps	24
4169	31	male	2	right	2550.50505050483	456.767676767688	529.696969696983	529	DigitalEmbryo	blue	120fps	25
4170	31	male	2	left	314.545454545461	569.494949494964	2655.55555555539	314	DigitalEmbryo	blue	120fps	26
4171	31	male	3	left	1080.60606060606	630.909090909107	1828.68686868647	1080	DigitalEmbryo	blue	120fps	27
4172	31	male	3	right	2140.80808080762	343.636363636371	1055.75757575759	1055	DigitalEmbryo	blue	120fps	28
4173	31	male	3	left	875.757575757598	337.777777777785	2326.66666666631	875	DigitalEmbryo	blue	120fps	29
4174	31	male	3	right	2352.72727272693	644.444444444461	543.030303030316	543	DigitalEmbryo	blue	120fps	30
4175	31	male	3	left	831.515151515173	687.474747474765	2020.80808080758	831	DigitalEmbryo	blue	120fps	31
4176	31	male	3	right	2255.55555555516	724.242424242443	560.404040404054	560	DigitalEmbryo	blue	120fps	32
4177	31	male	3	left	435.555555555566	669.292929292946	2432.32323232294	435	DigitalEmbryo	blue	120fps	33
4178	31	male	3	left	240.404040404045	790.303030303051	2509.4949494947	240	DigitalEmbryo	blue	120fps	34
4179	31	male	3	right	2640.20202020185	689.696969696987	210.303030303034	210	DigitalEmbryo	blue	120fps	35
4180	31	male	3	right	2874.14141414138	550.101010101024	115.959595959597	115	DigitalEmbryo	blue	120fps	36
4181	31	male	3	left	126.464646464648	543.030303030316	2870.303030303	126	DigitalEmbryo	blue	120fps	37
4182	31	male	3	right	1999.79797979749	1344.4444444443	195.959595959599	195	DigitalEmbryo	blue	120fps	38
4183	31	male	3	left	578.989898989913	667.070707070724	2294.14141414104	578	DigitalEmbryo	blue	120fps	39
4184	31	male	4	left	2301.41414141377	683.636363636381	555.151515151529	2301	DigitalEmbryo	blue	120fps	40
4185	31	male	4	right	2227.07070707029	708.484848484866	604.64646464648	604	DigitalEmbryo	blue	120fps	41
4186	31	male	4	left	1888.48484848441	1081.21212121212	570.505050505065	1888	DigitalEmbryo	blue	120fps	42
4187	31	male	4	right	1467.0707070705	538.181818181831	1534.94949494925	1534	DigitalEmbryo	blue	120fps	43
4188	31	male	4	right	2736.96969696958	674.949494949512	128.28282828283	128	DigitalEmbryo	blue	120fps	44
4189	31	male	4	left	1540.60606060581	865.656565656588	1133.93939393936	1540	DigitalEmbryo	blue	120fps	45
4190	31	male	4	left	159.393939393942	915.555555555579	2465.25252525225	159	DigitalEmbryo	blue	120fps	46
4191	31	male	4	right	2275.35353535315	690.101010101028	574.747474747489	574	DigitalEmbryo	blue	120fps	47
4192	31	male	4	left	264.44444444445	1196.36363636357	2078.18181818132	264	DigitalEmbryo	blue	120fps	48
4193	31	male	4	right	1849.29292929252	1232.12121212113	458.78787878789	458	DigitalEmbryo	blue	120fps	49
4194	31	male	4	left	1560.80808080782	1011.51515151518	967.878787878813	1560	DigitalEmbryo	blue	120fps	50
4195	31	male	4	right	877.777777777801	1174.34343434338	1478.58585858564	1478	DigitalEmbryo	blue	120fps	51
4196	31	male	4	left	240.404040404045	866.060606060629	2433.53535353506	240	DigitalEmbryo	blue	120fps	52
4197	31	male	5	left	1151.31313131309	1144.04040404037	1244.84848484839	1151	DigitalEmbryo	blue	120fps	53
4198	31	male	5	right	2145.45454545408	1063.43434343435	331.313131313139	331	DigitalEmbryo	blue	120fps	54
4199	31	male	5	left	1788.08080808043	848.08080808083	904.040404040428	1788	DigitalEmbryo	blue	120fps	55
4200	31	male	5	right	1349.29292929278	1033.93939393942	1156.96969696965	1156	DigitalEmbryo	blue	120fps	56
4201	31	male	5	left	207.878787878792	441.818181818192	2890.50505050503	207	DigitalEmbryo	blue	120fps	57
4202	31	male	5	right	739.393939393958	1137.17171717168	1663.63636363605	1663	DigitalEmbryo	blue	120fps	58
4203	31	male	5	left	2276.56565656527	732.525252525271	531.111111111124	2276	DigitalEmbryo	blue	120fps	59
4204	31	male	5	right	2794.94949494942	705.454545454563	39.7979797979797	39	DigitalEmbryo	blue	120fps	60
4205	31	male	5	left	1089.69696969696	988.080808080834	1462.02020201999	1089	DigitalEmbryo	blue	120fps	61
4206	31	male	5	right	1787.27272727235	582.424242424257	1170.505050505	1170	DigitalEmbryo	blue	120fps	62
4207	31	male	5	left	2099.79797979749	938.787878787903	501.616161616174	2099	DigitalEmbryo	blue	120fps	63
4208	31	male	5	right	2742.62626262615	701.010101010119	96.5656565656572	96	DigitalEmbryo	blue	120fps	64
4209	31	male	5	left	2514.14141414117	718.989898989917	307.070707070714	2514	DigitalEmbryo	blue	120fps	65
4210	32	male	1	left	0	2386.84210526289	1153.44129554661	0	DigitalEmbryo	blue	120fps	1
4211	32	male	1	right	4.25101214574899	0	3536.03238866247	3536	DigitalEmbryo	blue	120fps	2
4212	32	male	1	left	7.08502024291498	0	3533.1983805653	7	DigitalEmbryo	blue	120fps	3
4213	32	male	1	right	9.31174089068826	0	3530.97165991753	3530	DigitalEmbryo	blue	120fps	4
4214	32	male	1	right	11.5384615384615	0	3528.74493926976	3528	DigitalEmbryo	blue	120fps	5
4215	32	male	1	left	14.3724696356275	0	3525.9109311726	14	DigitalEmbryo	blue	120fps	6
4216	32	male	1	right	17.6113360323886	0	3522.67206477584	3522	DigitalEmbryo	blue	120fps	7
4217	32	male	1	left	21.2550607287449	0	3519.02834007949	21	DigitalEmbryo	blue	120fps	8
4218	32	male	1	left	25.3036437246963	0	3514.97975708354	25	DigitalEmbryo	blue	120fps	9
4219	32	male	1	right	29.1497975708502	0	3511.13360323739	3511	DigitalEmbryo	blue	120fps	10
4220	32	male	1	left	33.4008097165992	0	3506.88259109165	33	DigitalEmbryo	blue	120fps	11
4221	32	male	1	right	37.4493927125506	0	3502.8340080957	3502	DigitalEmbryo	blue	120fps	12
4222	32	male	1	left	41.7004048582997	0	3498.58299594996	41	DigitalEmbryo	blue	120fps	13
4223	32	male	2	left	3.23232323232323	0	3536.96969697006	3	DigitalEmbryo	blue	120fps	14
4224	32	male	2	right	6.26262626262627	0	3533.93939393975	3533	DigitalEmbryo	blue	120fps	15
4225	32	male	2	left	96.1616161616168	128.48484848485	3313.53535353558	96	DigitalEmbryo	blue	120fps	16
4226	32	male	2	right	98.3838383838391	243.232323232328	3198.58585858602	3198	DigitalEmbryo	blue	120fps	17
4227	32	male	2	left	2986.26262626266	93.7373737373743	459.797979797991	2986	DigitalEmbryo	blue	120fps	18
4228	32	male	2	right	992.121212121238	204.444444444448	2343.434343434	2343	DigitalEmbryo	blue	120fps	19
4229	32	male	2	left	2466.26262626235	308.484848484855	765.454545454565	2466	DigitalEmbryo	blue	120fps	20
4230	32	male	2	right	2045.25252525201	104.444444444445	1387.27272727256	1387	DigitalEmbryo	blue	120fps	21
4231	32	male	2	left	1621.81818181789	137.575757575759	1780.8080808077	1621	DigitalEmbryo	blue	120fps	22
4232	32	male	2	right	377.777777777786	161.616161616164	3000.20202020206	3000	DigitalEmbryo	blue	120fps	23
4233	32	male	2	left	3231.31313131331	225.25252525253	83.6363636363639	3231	DigitalEmbryo	blue	120fps	24
4234	32	male	2	right	523.434343434356	100.404040404041	2916.36363636363	2916	DigitalEmbryo	blue	120fps	25
4235	32	male	2	left	2180.60606060562	131.515151515153	1228.08080808073	2180	DigitalEmbryo	blue	120fps	26
4236	32	male	3	left	1815.35353535314	311.919191919199	1412.72727272709	1815	DigitalEmbryo	blue	120fps	27
4237	32	male	3	right	511.111111111123	56.5656565656563	2972.52525252528	2972	DigitalEmbryo	blue	120fps	28
4238	32	male	3	left	677.373737373754	141.212121212123	2721.41414141402	677	DigitalEmbryo	blue	120fps	29
4239	32	male	3	right	2281.21212121174	221.010101010105	1037.97979797982	1037	DigitalEmbryo	blue	120fps	30
4240	32	male	3	left	2481.6161616159	89.0909090909095	969.494949494975	2481	DigitalEmbryo	blue	120fps	31
4241	32	male	3	right	1090.101010101	238.585858585863	2211.51515151473	2211	DigitalEmbryo	blue	120fps	32
4242	32	male	3	left	776.767676767697	85.8585858585862	2677.57575757561	776	DigitalEmbryo	blue	120fps	33
4243	32	male	3	left	1760.40404040367	211.111111111115	1568.6868686866	1760	DigitalEmbryo	blue	120fps	34
4244	32	male	3	right	2588.68686868667	160.404040404043	791.111111111131	791	DigitalEmbryo	blue	120fps	35
4245	32	male	3	right	1695.15151515118	178.383838383841	1666.66666666635	1666	DigitalEmbryo	blue	120fps	36
4246	32	male	3	left	1421.41414141396	919.191919191943	1199.59595959589	1421	DigitalEmbryo	blue	120fps	37
4247	32	male	3	right	2538.18181818159	861.212121212144	140.808080808083	140	DigitalEmbryo	blue	120fps	38
4248	32	male	3	left	1840.80808080767	841.818181818204	857.57575757578	1840	DigitalEmbryo	blue	120fps	39
4249	32	male	4	left	1809.8989898986	972.323232323258	757.979797979817	1809	DigitalEmbryo	blue	120fps	40
4250	32	male	4	right	11.7171717171717	648.686868686885	2879.79797979795	2879	DigitalEmbryo	blue	120fps	41
4251	32	male	4	left	468.282828282839	727.878787878806	2344.04040404006	468	DigitalEmbryo	blue	120fps	42
4252	32	male	4	right	152.727272727275	732.525252525271	2654.94949494933	2654	DigitalEmbryo	blue	120fps	43
4253	32	male	4	right	753.737373737393	616.363636363652	2170.10101010056	2170	DigitalEmbryo	blue	120fps	44
4254	32	male	4	left	1170.90909090904	842.222222222244	1526.86868686845	1170	DigitalEmbryo	blue	120fps	45
4255	32	male	4	left	834.545454545476	772.525252525272	1933.13131313085	834	DigitalEmbryo	blue	120fps	46
4256	32	male	4	right	192.525252525256	628.080808080824	2719.59595959584	2719	DigitalEmbryo	blue	120fps	47
4257	32	male	4	left	541.212121212134	658.787878787895	2340.20202020167	541	DigitalEmbryo	blue	120fps	48
4258	32	male	4	right	666.464646464663	848.48484848487	2025.25252525202	2025	DigitalEmbryo	blue	120fps	49
4259	32	male	4	left	630.909090909107	1310.3030303029	1598.98989898962	630	DigitalEmbryo	blue	120fps	50
4260	32	male	4	right	381.41414141415	608.080808080823	2550.70707070685	2550	DigitalEmbryo	blue	120fps	51
4261	32	male	4	left	66.4646464646462	422.828282828293	3050.90909090916	66	DigitalEmbryo	blue	120fps	52
4262	32	male	5	left	73.7373737373737	1388.48484848468	2077.9797979793	73	DigitalEmbryo	blue	120fps	53
4263	32	male	5	right	317.979797979805	720.000000000018	2502.22222222197	2502	DigitalEmbryo	blue	120fps	54
4264	32	male	5	left	46.4646464646463	441.010101010111	3052.72727272735	46	DigitalEmbryo	blue	120fps	55
4265	32	male	5	right	29.4949494949494	1319.79797979785	2190.50505050461	2190	DigitalEmbryo	blue	120fps	56
4266	32	male	5	left	170.707070707073	359.595959595968	3009.89898989904	170	DigitalEmbryo	blue	120fps	57
4267	32	male	5	right	149.292929292931	1202.02020202013	2188.68686868643	2188	DigitalEmbryo	blue	120fps	58
4268	32	male	5	left	287.070707070713	648.484848484865	2604.64646464627	287	DigitalEmbryo	blue	120fps	59
4269	32	male	5	right	1817.17171717132	794.343434343455	928.484848484873	928	DigitalEmbryo	blue	120fps	60
4270	32	male	5	left	1835.95959595919	1176.96969696964	527.27272727274	1835	DigitalEmbryo	blue	120fps	61
4271	32	male	5	right	999.393939393966	445.050505050516	2095.75757575708	2095	DigitalEmbryo	blue	120fps	62
4272	32	male	5	left	1479.39393939372	1178.78787878782	882.020202020225	1479	DigitalEmbryo	blue	120fps	63
4273	32	male	5	right	1504.44444444421	1064.04040404041	971.717171717197	971	DigitalEmbryo	blue	120fps	64
4274	32	male	5	left	311.313131313138	1405.65656565639	1823.23232323192	311	DigitalEmbryo	blue	120fps	65
