# Supplementary material for: No evidence of spontaneous preference for slowly moving objects in visually naïve chicks
Source: Sci Rep. 2020 Apr 14;10:6277. doi: 10.1038/s41598-020-63428-3 (PMC7156419; doi:10.1038/s41598-020-63428-3)
Supplement: Supplementary file 6 — Supplementary information6 [file 41598_2020_63428_MOESM6_ESM.csv]

	ID	sex	day	slow_object_position	left	center	right	secsSlowlyMovingObject	object	colour	fps	session
1096	61	male	1	left	333	2818	388	333	Cube	blue	24fps	1
1097	61	male	1	right	3541	0	0	0	Cube	blue	24fps	2
1098	61	male	1	left	1400	6	2135	1400	Cube	blue	24fps	3
1099	61	male	1	right	3541	0	0	0	Cube	blue	24fps	4
1100	61	male	1	right	3373	168	0	0	Cube	blue	24fps	5
1101	61	male	1	left	808	184	2549	808	Cube	blue	24fps	6
1102	61	male	1	right	2421	111	1009	1009	Cube	blue	24fps	7
1103	61	male	1	left	691	77	2772	691	Cube	blue	24fps	8
1104	61	male	1	left	875	84	2582	875	Cube	blue	24fps	9
1105	61	male	1	right	2772	156	612	612	Cube	blue	24fps	10
1106	61	male	1	left	640	77	2824	640	Cube	blue	24fps	11
1107	61	male	1	right	2826	135	579	579	Cube	blue	24fps	12
1108	61	male	1	left	589	84	2867	589	Cube	blue	24fps	13
1109	61	male	2	left	1963	30	1547	1963	Cube	blue	24fps	14
1110	61	male	2	right	2773	41	727	727	Cube	blue	24fps	15
1111	61	male	2	left	756	57	2728	756	Cube	blue	24fps	16
1112	61	male	2	right	2532	19	989	989	Cube	blue	24fps	17
1113	61	male	2	left	799	128	2613	799	Cube	blue	24fps	18
1114	61	male	2	right	2113	143	1283	1283	Cube	blue	24fps	19
1115	61	male	2	left	382	109	3051	382	Cube	blue	24fps	20
1116	61	male	2	right	2301	145	1094	1094	Cube	blue	24fps	21
1117	61	male	2	left	787	106	2648	787	Cube	blue	24fps	22
1118	61	male	2	right	1816	194	1530	1530	Cube	blue	24fps	23
1119	61	male	2	left	969	79	2492	969	Cube	blue	24fps	24
1120	61	male	2	right	2296	257	987	987	Cube	blue	24fps	25
1121	61	male	2	left	725	118	2698	725	Cube	blue	24fps	26
1122	61	male	3	left	477	110	2954	477	Cube	blue	24fps	27
1123	61	male	3	right	3301	147	94	94	Cube	blue	24fps	28
1124	61	male	3	left	435	134	2971	435	Cube	blue	24fps	29
1125	61	male	3	right	2601	116	825	825	Cube	blue	24fps	30
1126	61	male	3	left	364	121	3056	364	Cube	blue	24fps	31
1127	61	male	3	right	875	175	2489	2489	Cube	blue	24fps	32
1128	61	male	3	left	467	163	2909	467	Cube	blue	24fps	33
1129	61	male	3	left	1173	177	2191	1173	Cube	blue	24fps	34
1130	61	male	3	right	2653	168	720	720	Cube	blue	24fps	35
1131	61	male	3	right	2212	286	1042	1042	Cube	blue	24fps	36
1132	61	male	3	left	1017	100	2423	1017	Cube	blue	24fps	37
1133	61	male	3	right	2395	109	1037	1037	Cube	blue	24fps	38
1134	61	male	3	left	127	48	3366	127	Cube	blue	24fps	39
1135	61	male	4	left	2102	13	1426	2102	Cube	blue	24fps	40
1136	61	male	4	right	2463	127	952	952	Cube	blue	24fps	41
1137	61	male	4	left	209	117	3215	209	Cube	blue	24fps	42
1138	61	male	4	right	139	170	3231	3231	Cube	blue	24fps	43
1139	61	male	4	right	81	2	3458	3458	Cube	blue	24fps	44
1140	61	male	4	left	0	0	3541	0	Cube	blue	24fps	45
1141	61	male	4	left	0	0	3541	0	Cube	blue	24fps	46
1142	61	male	4	right	171	31	3339	3339	Cube	blue	24fps	47
1143	61	male	4	left	826	11	2704	826	Cube	blue	24fps	48
1144	61	male	4	right	2374	47	1120	1120	Cube	blue	24fps	49
1145	61	male	4	left	0	0	3541	0	Cube	blue	24fps	50
1146	61	male	4	right	0	0	3541	3541	Cube	blue	24fps	51
1147	61	male	4	left	0	0	3540	0	Cube	blue	24fps	52
1148	61	male	5	left	615	92	2833	615	Cube	blue	24fps	53
1149	61	male	5	right	739	259	2544	2544	Cube	blue	24fps	54
1150	61	male	5	left	280	420	2841	280	Cube	blue	24fps	55
1151	61	male	5	right	546	333	2659	2659	Cube	blue	24fps	56
1152	61	male	5	left	451	359	2732	451	Cube	blue	24fps	57
1153	61	male	5	right	670	769	2101	2101	Cube	blue	24fps	58
1154	61	male	5	left	387	713	2441	387	Cube	blue	24fps	59
1155	61	male	5	right	1051	809	1681	1681	Cube	blue	24fps	60
1156	61	male	5	left	162	266	3111	162	Cube	blue	24fps	61
1157	61	male	5	right	1185	526	1828	1828	Cube	blue	24fps	62
1158	61	male	5	left	493	365	2682	493	Cube	blue	24fps	63
1159	61	male	5	right	1386	404	1749	1749	Cube	blue	24fps	64
1160	61	male	5	left	486	263	2792	486	Cube	blue	24fps	65
1161	62	female	1	left	460	366	2715	460	Cube	blue	24fps	1
1162	62	female	1	right	3022	246	269	269	Cube	blue	24fps	2
1163	62	female	1	left	1188	477	1876	1188	Cube	blue	24fps	3
1164	62	female	1	right	2590	385	565	565	Cube	blue	24fps	4
1165	62	female	1	right	2472	237	832	832	Cube	blue	24fps	5
1166	62	female	1	left	1234	159	2148	1234	Cube	blue	24fps	6
1167	62	female	1	right	2483	152	906	906	Cube	blue	24fps	7
1168	62	female	1	left	835	172	2534	835	Cube	blue	24fps	8
1169	62	female	1	left	863	191	2487	863	Cube	blue	24fps	9
1170	62	female	1	right	1556	258	1727	1727	Cube	blue	24fps	10
1171	62	female	1	left	799	69	2673	799	Cube	blue	24fps	11
1172	62	female	1	right	3399	72	70	70	Cube	blue	24fps	12
1173	62	female	1	left	842	57	2641	842	Cube	blue	24fps	13
1174	62	female	2	left	1134	163	2244	1134	Cube	blue	24fps	14
1175	62	female	2	right	2725	94	723	723	Cube	blue	24fps	15
1176	62	female	2	left	1331	372	1838	1331	Cube	blue	24fps	16
1177	62	female	2	right	1587	196	1757	1757	Cube	blue	24fps	17
1178	62	female	2	left	822	180	2540	822	Cube	blue	24fps	18
1179	62	female	2	right	2399	231	910	910	Cube	blue	24fps	19
1180	62	female	2	left	1000	260	2281	1000	Cube	blue	24fps	20
1181	62	female	2	right	2199	230	1112	1112	Cube	blue	24fps	21
1182	62	female	2	left	702	173	2666	702	Cube	blue	24fps	22
1183	62	female	2	right	2285	394	862	862	Cube	blue	24fps	23
1184	62	female	2	left	740	451	2350	740	Cube	blue	24fps	24
1185	62	female	2	right	1833	313	1395	1395	Cube	blue	24fps	25
1186	62	female	2	left	1316	175	2050	1316	Cube	blue	24fps	26
1187	62	female	3	left	1526	54	1962	1526	Cube	blue	24fps	27
1188	62	female	3	right	2837	70	635	635	Cube	blue	24fps	28
1189	62	female	3	left	1355	348	1838	1355	Cube	blue	24fps	29
1190	62	female	3	right	1710	751	1080	1080	Cube	blue	24fps	30
1191	62	female	3	left	1052	177	2312	1052	Cube	blue	24fps	31
1192	62	female	3	right	1915	285	1341	1341	Cube	blue	24fps	32
1193	62	female	3	left	2282	505	754	2282	Cube	blue	24fps	33
1194	62	female	3	left	936	897	1708	936	Cube	blue	24fps	34
1195	62	female	3	right	973	1466	1101	1101	Cube	blue	24fps	35
1196	62	female	3	right	1896	1332	313	313	Cube	blue	24fps	36
1197	62	female	3	left	1227	1475	838	1227	Cube	blue	24fps	37
1198	62	female	3	right	1015	1906	620	620	Cube	blue	24fps	38
1199	62	female	3	left	813	1662	1067	813	Cube	blue	24fps	39
1200	62	female	4	left	1313	1342	886	1313	Cube	blue	24fps	40
1201	62	female	4	right	1032	1593	915	915	Cube	blue	24fps	41
1202	62	female	4	left	1515	1198	828	1515	Cube	blue	24fps	42
1203	62	female	4	right	1384	1019	1138	1138	Cube	blue	24fps	43
1204	62	female	4	right	2144	726	671	671	Cube	blue	24fps	44
1205	62	female	4	left	2384	562	595	2384	Cube	blue	24fps	45
1206	62	female	4	left	1458	671	1412	1458	Cube	blue	24fps	46
1207	62	female	4	right	772	970	1799	1799	Cube	blue	24fps	47
1208	62	female	4	left	1054	858	1628	1054	Cube	blue	24fps	48
1209	62	female	4	right	2227	933	380	380	Cube	blue	24fps	49
1210	62	female	4	left	749	1332	1458	749	Cube	blue	24fps	50
1211	62	female	4	right	1022	1314	1204	1204	Cube	blue	24fps	51
1212	62	female	4	left	1271	897	1373	1271	Cube	blue	24fps	52
1213	62	female	5	left	401	1708	1432	401	Cube	blue	24fps	53
1214	62	female	5	right	1379	1246	916	916	Cube	blue	24fps	54
1215	62	female	5	left	392	891	2258	392	Cube	blue	24fps	55
1216	62	female	5	right	1710	1251	579	579	Cube	blue	24fps	56
1217	62	female	5	left	1766	1170	606	1766	Cube	blue	24fps	57
1218	62	female	5	right	19	611	2911	2911	Cube	blue	24fps	58
1219	62	female	5	left	2650	726	165	2650	Cube	blue	24fps	59
1220	62	female	5	right	2041	1145	354	354	Cube	blue	24fps	60
1221	62	female	5	left	662	1012	1867	662	Cube	blue	24fps	61
1222	62	female	5	right	211	1164	2166	2166	Cube	blue	24fps	62
1223	62	female	5	left	1985	1196	360	1985	Cube	blue	24fps	63
1224	62	female	5	right	771	1542	1228	1228	Cube	blue	24fps	64
1225	62	female	5	left	1187	1186	1168	1187	Cube	blue	24fps	65
1421	35	female	1	left	215	472	2854	215	Cube	blue	24fps	1
1422	35	female	1	right	2721	313	507	507	Cube	blue	24fps	2
1423	35	female	1	left	300	285	2956	300	Cube	blue	24fps	3
1424	35	female	1	right	2545	271	714	714	Cube	blue	24fps	4
1425	35	female	1	right	953	383	2199	2199	Cube	blue	24fps	5
1426	35	female	1	left	427	125	2987	427	Cube	blue	24fps	6
1427	35	female	1	right	677	147	2715	2715	Cube	blue	24fps	7
1428	35	female	1	left	478	57	3006	478	Cube	blue	24fps	8
1429	35	female	1	left	345	77	3119	345	Cube	blue	24fps	9
1430	35	female	1	right	777	151	2613	2613	Cube	blue	24fps	10
1431	35	female	1	left	121	58	3360	121	Cube	blue	24fps	11
1432	35	female	1	right	160	51	3330	3330	Cube	blue	24fps	12
1433	35	female	1	left	276	85	3179	276	Cube	blue	24fps	13
1434	35	female	2	left	1953	25	1558	1953	Cube	blue	24fps	14
1435	35	female	2	right	2077	166	1297	1297	Cube	blue	24fps	15
1436	35	female	2	left	1859	130	1553	1859	Cube	blue	24fps	16
1437	35	female	2	right	1883	39	1618	1618	Cube	blue	24fps	17
1438	35	female	2	left	479	194	2864	479	Cube	blue	24fps	18
1439	35	female	2	right	2991	55	495	495	Cube	blue	24fps	19
1440	35	female	2	left	1485	58	1997	1485	Cube	blue	24fps	20
1441	35	female	2	right	2406	269	866	866	Cube	blue	24fps	21
1442	35	female	2	left	1323	229	1989	1323	Cube	blue	24fps	22
1443	35	female	2	right	2536	96	909	909	Cube	blue	24fps	23
1444	35	female	2	left	1368	368	1805	1368	Cube	blue	24fps	24
1445	35	female	2	right	2833	196	512	512	Cube	blue	24fps	25
1446	35	female	2	left	948	306	2287	948	Cube	blue	24fps	26
1447	35	female	3	left	1783	648	1110	1783	Cube	blue	24fps	27
1448	35	female	3	right	3071	30	439	439	Cube	blue	24fps	28
1449	35	female	3	left	1691	405	1446	1691	Cube	blue	24fps	29
1450	35	female	3	right	1422	128	1990	1990	Cube	blue	24fps	30
1451	35	female	3	left	1296	392	1852	1296	Cube	blue	24fps	31
1452	35	female	3	right	1666	426	1449	1449	Cube	blue	24fps	32
1453	35	female	3	left	1445	245	1850	1445	Cube	blue	24fps	33
1454	35	female	3	left	1585	326	1630	1585	Cube	blue	24fps	34
1455	35	female	3	right	1127	249	2164	2164	Cube	blue	24fps	35
1456	35	female	3	right	2250	160	1130	1130	Cube	blue	24fps	36
1457	35	female	3	left	1629	536	1375	1629	Cube	blue	24fps	37
1458	35	female	3	right	2318	467	756	756	Cube	blue	24fps	38
1459	35	female	3	left	1496	588	1457	1496	Cube	blue	24fps	39
1460	35	female	4	left	742	542	2258	742	Cube	blue	24fps	40
1461	35	female	4	right	2265	266	1010	1010	Cube	blue	24fps	41
1462	35	female	4	left	1520	1374	647	1520	Cube	blue	24fps	42
1463	35	female	4	right	1972	711	857	857	Cube	blue	24fps	43
1464	35	female	4	right	2792	328	420	420	Cube	blue	24fps	44
1465	35	female	4	left	1329	475	1736	1329	Cube	blue	24fps	45
1466	35	female	4	left	1896	491	1155	1896	Cube	blue	24fps	46
1467	35	female	4	right	1587	356	1598	1598	Cube	blue	24fps	47
1468	35	female	4	left	3115	56	370	3115	Cube	blue	24fps	48
1469	35	female	4	right	2696	244	600	600	Cube	blue	24fps	49
1470	35	female	4	left	760	2186	595	760	Cube	blue	24fps	50
1471	35	female	4	right	0	0	3541	3541	Cube	blue	24fps	51
1472	35	female	4	left	1005	552	1984	1005	Cube	blue	24fps	52
1473	35	female	5	left	236	653	2652	236	Cube	blue	24fps	53
1474	35	female	5	right	255	867	2417	2417	Cube	blue	24fps	54
1475	35	female	5	left	171	812	2558	171	Cube	blue	24fps	55
1476	35	female	5	right	1027	1045	1469	1469	Cube	blue	24fps	56
1477	35	female	5	left	182	588	2769	182	Cube	blue	24fps	57
1478	35	female	5	right	414	1990	1136	1136	Cube	blue	24fps	58
1479	35	female	5	left	101	887	2553	101	Cube	blue	24fps	59
1480	35	female	5	right	2073	421	1047	1047	Cube	blue	24fps	60
1481	35	female	5	left	146	398	2997	146	Cube	blue	24fps	61
1482	35	female	5	right	1923	1309	308	308	Cube	blue	24fps	62
1483	35	female	5	left	301	1399	1840	301	Cube	blue	24fps	63
1484	35	female	5	right	891	1841	809	809	Cube	blue	24fps	64
1485	35	female	5	left	98	1470	1965	98	Cube	blue	24fps	65
1486	38	male	1	left	0	327	3214	0	Cube	blue	24fps	1
1487	38	male	1	right	3323	129	89	89	Cube	blue	24fps	2
1488	38	male	1	left	1016	202	2321	1016	Cube	blue	24fps	3
1489	38	male	1	right	2345	1029	166	166	Cube	blue	24fps	4
1490	38	male	1	right	3275	240	25	25	Cube	blue	24fps	5
1491	38	male	1	left	416	475	2650	416	Cube	blue	24fps	6
1492	38	male	1	right	2027	517	997	997	Cube	blue	24fps	7
1493	38	male	1	left	536	536	2467	536	Cube	blue	24fps	8
1494	38	male	1	left	392	323	2812	392	Cube	blue	24fps	9
1495	38	male	1	right	1912	444	1185	1185	Cube	blue	24fps	10
1496	38	male	1	left	654	487	2394	654	Cube	blue	24fps	11
1497	38	male	1	right	864	407	2268	2268	Cube	blue	24fps	12
1498	38	male	1	left	328	319	2891	328	Cube	blue	24fps	13
1499	38	male	2	left	35	1020	2485	35	Cube	blue	24fps	14
1500	38	male	2	right	348	528	2665	2665	Cube	blue	24fps	15
1501	38	male	2	left	243	403	2894	243	Cube	blue	24fps	16
1502	38	male	2	right	557	544	2436	2436	Cube	blue	24fps	17
1503	38	male	2	left	395	284	2861	395	Cube	blue	24fps	18
1504	38	male	2	right	819	403	2319	2319	Cube	blue	24fps	19
1505	38	male	2	left	567	321	2652	567	Cube	blue	24fps	20
1506	38	male	2	right	1221	265	2052	2052	Cube	blue	24fps	21
1507	38	male	2	left	585	399	2556	585	Cube	blue	24fps	22
1508	38	male	2	right	886	557	2096	2096	Cube	blue	24fps	23
1509	38	male	2	left	769	561	2211	769	Cube	blue	24fps	24
1510	38	male	2	right	1302	418	1820	1820	Cube	blue	24fps	25
1511	38	male	2	left	527	296	2716	527	Cube	blue	24fps	26
1512	38	male	3	left	452	324	2765	452	Cube	blue	24fps	27
1513	38	male	3	right	1642	211	1688	1688	Cube	blue	24fps	28
1514	38	male	3	left	445	326	2769	445	Cube	blue	24fps	29
1515	38	male	3	right	1064	239	2238	2238	Cube	blue	24fps	30
1516	38	male	3	left	482	289	2769	482	Cube	blue	24fps	31
1517	38	male	3	right	1235	197	2106	2106	Cube	blue	24fps	32
1518	38	male	3	left	418	322	2800	418	Cube	blue	24fps	33
1519	38	male	3	left	691	219	2630	691	Cube	blue	24fps	34
1520	38	male	3	right	1677	92	1772	1772	Cube	blue	24fps	35
1521	38	male	3	right	1489	386	1664	1664	Cube	blue	24fps	36
1522	38	male	3	left	634	563	2340	634	Cube	blue	24fps	37
1523	38	male	3	right	1940	262	1335	1335	Cube	blue	24fps	38
1524	38	male	3	left	411	591	2539	411	Cube	blue	24fps	39
1525	38	male	4	left	1210	197	2135	1210	Cube	blue	24fps	40
1526	38	male	4	right	1653	169	1719	1719	Cube	blue	24fps	41
1527	38	male	4	left	612	606	2323	612	Cube	blue	24fps	42
1528	38	male	4	right	1921	324	1294	1294	Cube	blue	24fps	43
1529	38	male	4	right	1475	184	1881	1881	Cube	blue	24fps	44
1530	38	male	4	left	557	585	2398	557	Cube	blue	24fps	45
1531	38	male	4	left	912	439	2184	912	Cube	blue	24fps	46
1532	38	male	4	right	1803	279	1452	1452	Cube	blue	24fps	47
1533	38	male	4	left	393	2020	1128	393	Cube	blue	24fps	48
1534	38	male	4	right	162	2649	730	730	Cube	blue	24fps	49
1535	38	male	4	left	3	2697	841	3	Cube	blue	24fps	50
1536	38	male	4	right	214	2212	1115	1115	Cube	blue	24fps	51
1537	38	male	4	left	185	1303	2052	185	Cube	blue	24fps	52
1538	38	male	5	left	279	1822	1439	279	Cube	blue	24fps	53
1539	38	male	5	right	333	1013	2194	2194	Cube	blue	24fps	54
1540	38	male	5	left	418	1451	1672	418	Cube	blue	24fps	55
1541	38	male	5	right	339	669	2533	2533	Cube	blue	24fps	56
1542	38	male	5	left	102	1531	1908	102	Cube	blue	24fps	57
1543	38	male	5	right	738	1736	1067	1067	Cube	blue	24fps	58
1544	38	male	5	left	177	1948	1416	177	Cube	blue	24fps	59
1545	38	male	5	right	485	1259	1797	1797	Cube	blue	24fps	60
1546	38	male	5	left	316	1246	1978	316	Cube	blue	24fps	61
1547	38	male	5	right	442	1185	1914	1914	Cube	blue	24fps	62
1548	38	male	5	left	491	1342	1708	491	Cube	blue	24fps	63
1549	38	male	5	right	631	1166	1744	1744	Cube	blue	24fps	64
1550	38	male	5	left	122	1341	2078	122	Cube	blue	24fps	65
1551	41	female	1	left	0	1907	1633	0	Cube	blue	24fps	1
1552	41	female	1	right	779	234	2528	2528	Cube	blue	24fps	2
1553	41	female	1	left	197	337	3007	197	Cube	blue	24fps	3
1554	41	female	1	right	3218	152	170	170	Cube	blue	24fps	4
1555	41	female	1	right	2307	225	1008	1008	Cube	blue	24fps	5
1556	41	female	1	left	733	97	2711	733	Cube	blue	24fps	6
1557	41	female	1	right	2914	213	415	415	Cube	blue	24fps	7
1558	41	female	1	left	602	27	2912	602	Cube	blue	24fps	8
1559	41	female	1	left	686	213	2642	686	Cube	blue	24fps	9
1560	41	female	1	right	3162	114	265	265	Cube	blue	24fps	10
1561	41	female	1	left	921	46	2574	921	Cube	blue	24fps	11
1562	41	female	1	right	2622	77	842	842	Cube	blue	24fps	12
1563	41	female	1	left	528	40	2973	528	Cube	blue	24fps	13
1564	41	female	2	left	449	1437	1654	449	Cube	blue	24fps	14
1565	41	female	2	right	1929	129	1483	1483	Cube	blue	24fps	15
1566	41	female	2	left	1243	75	2222	1243	Cube	blue	24fps	16
1567	41	female	2	right	2295	86	1160	1160	Cube	blue	24fps	17
1568	41	female	2	left	1050	57	2435	1050	Cube	blue	24fps	18
1569	41	female	2	right	2078	130	1333	1333	Cube	blue	24fps	19
1570	41	female	2	left	1025	223	2292	1025	Cube	blue	24fps	20
1571	41	female	2	right	2045	287	1209	1209	Cube	blue	24fps	21
1572	41	female	2	left	752	197	2592	752	Cube	blue	24fps	22
1573	41	female	2	right	2128	378	1034	1034	Cube	blue	24fps	23
1574	41	female	2	left	730	415	2396	730	Cube	blue	24fps	24
1575	41	female	2	right	2218	258	1065	1065	Cube	blue	24fps	25
1576	41	female	2	left	826	157	2558	826	Cube	blue	24fps	26
1577	41	female	3	left	1035	224	2283	1035	Cube	blue	24fps	27
1578	41	female	3	right	1978	202	1361	1361	Cube	blue	24fps	28
1579	41	female	3	left	836	93	2612	836	Cube	blue	24fps	29
1580	41	female	3	right	1664	130	1747	1747	Cube	blue	24fps	30
1581	41	female	3	left	771	142	2628	771	Cube	blue	24fps	31
1582	41	female	3	right	2094	412	1034	1034	Cube	blue	24fps	32
1583	41	female	3	left	598	448	2494	598	Cube	blue	24fps	33
1584	41	female	3	left	529	322	2689	529	Cube	blue	24fps	34
1585	41	female	3	right	1723	972	846	846	Cube	blue	24fps	35
1586	41	female	3	right	744	353	2444	2444	Cube	blue	24fps	36
1587	41	female	3	left	490	647	2403	490	Cube	blue	24fps	37
1588	41	female	3	right	585	757	2199	2199	Cube	blue	24fps	38
1589	41	female	3	left	196	475	2871	196	Cube	blue	24fps	39
1590	41	female	4	left	458	70	3014	458	Cube	blue	24fps	40
1591	41	female	4	right	962	201	2376	2376	Cube	blue	24fps	41
1592	41	female	4	left	157	171	3214	157	Cube	blue	24fps	42
1593	41	female	4	right	1040	61	2440	2440	Cube	blue	24fps	43
1594	41	female	4	right	742	120	2679	2679	Cube	blue	24fps	44
1595	41	female	4	left	170	151	3220	170	Cube	blue	24fps	45
1596	41	female	4	left	277	215	3049	277	Cube	blue	24fps	46
1597	41	female	4	right	716	110	2714	2714	Cube	blue	24fps	47
1598	41	female	4	left	334	290	2917	334	Cube	blue	24fps	48
1599	41	female	4	right	639	431	2471	2471	Cube	blue	24fps	49
1600	41	female	4	left	314	450	2777	314	Cube	blue	24fps	50
1601	41	female	4	right	583	840	2118	2118	Cube	blue	24fps	51
1602	41	female	4	left	196	371	2974	196	Cube	blue	24fps	52
1603	41	female	5	left	334	126	3080	334	Cube	blue	24fps	53
1604	41	female	5	right	343	113	3085	3085	Cube	blue	24fps	54
1605	41	female	5	left	144	96	3301	144	Cube	blue	24fps	55
1606	41	female	5	right	948	222	2371	2371	Cube	blue	24fps	56
1607	41	female	5	left	196	33	3312	196	Cube	blue	24fps	57
1608	41	female	5	right	332	196	3012	3012	Cube	blue	24fps	58
1609	41	female	5	left	336	213	2991	336	Cube	blue	24fps	59
1610	41	female	5	right	376	98	3067	3067	Cube	blue	24fps	60
1611	41	female	5	left	131	42	3368	131	Cube	blue	24fps	61
1612	41	female	5	right	415	190	2935	2935	Cube	blue	24fps	62
1613	41	female	5	left	209	468	2864	209	Cube	blue	24fps	63
1614	41	female	5	right	553	524	2464	2464	Cube	blue	24fps	64
1615	41	female	5	left	170	304	3066	170	Cube	blue	24fps	65
1811	44	male	1	left	293	600	2647	293	Cube	blue	24fps	1
1812	44	male	1	right	3529	12	0	0	Cube	blue	24fps	2
1813	44	male	1	left	1081	403	2057	1081	Cube	blue	24fps	3
1814	44	male	1	right	2348	264	929	929	Cube	blue	24fps	4
1815	44	male	1	right	205	40	3297	3297	Cube	blue	24fps	5
1816	44	male	1	left	959	34	2548	959	Cube	blue	24fps	6
1817	44	male	1	right	462	10	3069	3069	Cube	blue	24fps	7
1818	44	male	1	left	424	374	2743	424	Cube	blue	24fps	8
1819	44	male	1	left	1008	217	2316	1008	Cube	blue	24fps	9
1820	44	male	1	right	259	180	3102	3102	Cube	blue	24fps	10
1821	44	male	1	left	852	201	2488	852	Cube	blue	24fps	11
1822	44	male	1	right	991	99	2450	2450	Cube	blue	24fps	12
1823	44	male	1	left	242	52	3246	242	Cube	blue	24fps	13
1824	44	male	2	left	1236	219	2084	1236	Cube	blue	24fps	14
1825	44	male	2	right	1034	272	2235	2235	Cube	blue	24fps	15
1826	44	male	2	left	2031	197	1314	2031	Cube	blue	24fps	16
1827	44	male	2	right	1355	512	1673	1673	Cube	blue	24fps	17
1828	44	male	2	left	921	389	2232	921	Cube	blue	24fps	18
1829	44	male	2	right	2117	332	1092	1092	Cube	blue	24fps	19
1830	44	male	2	left	1170	263	2108	1170	Cube	blue	24fps	20
1831	44	male	2	right	2049	391	1101	1101	Cube	blue	24fps	21
1832	44	male	2	left	2011	223	1307	2011	Cube	blue	24fps	22
1833	44	male	2	right	2208	401	932	932	Cube	blue	24fps	23
1834	44	male	2	left	632	142	2766	632	Cube	blue	24fps	24
1835	44	male	2	right	2292	114	1134	1134	Cube	blue	24fps	25
1836	44	male	2	left	2037	310	1193	2037	Cube	blue	24fps	26
1837	44	male	3	left	1741	252	1546	1741	Cube	blue	24fps	27
1838	44	male	3	right	2172	253	1116	1116	Cube	blue	24fps	28
1839	44	male	3	left	2410	234	898	2410	Cube	blue	24fps	29
1840	44	male	3	right	1265	57	2219	2219	Cube	blue	24fps	30
1841	44	male	3	left	776	275	2489	776	Cube	blue	24fps	31
1842	44	male	3	right	1456	1150	933	933	Cube	blue	24fps	32
1843	44	male	3	left	186	945	2409	186	Cube	blue	24fps	33
1844	44	male	3	left	70	1015	2454	70	Cube	blue	24fps	34
1845	44	male	3	right	798	845	1897	1897	Cube	blue	24fps	35
1846	44	male	3	right	618	712	2211	2211	Cube	blue	24fps	36
1847	44	male	3	left	922	685	1934	922	Cube	blue	24fps	37
1848	44	male	3	right	1173	367	2001	2001	Cube	blue	24fps	38
1849	44	male	3	left	15	234	3292	15	Cube	blue	24fps	39
1850	44	male	4	left	675	1163	1703	675	Cube	blue	24fps	40
1851	44	male	4	right	1321	437	1782	1782	Cube	blue	24fps	41
1852	44	male	4	left	2699	470	372	2699	Cube	blue	24fps	42
1853	44	male	4	right	1401	765	1374	1374	Cube	blue	24fps	43
1854	44	male	4	right	1323	826	1392	1392	Cube	blue	24fps	44
1855	44	male	4	left	597	345	2598	597	Cube	blue	24fps	45
1856	44	male	4	left	73	635	2834	73	Cube	blue	24fps	46
1857	44	male	4	right	392	885	2264	2264	Cube	blue	24fps	47
1858	44	male	4	left	449	833	2259	449	Cube	blue	24fps	48
1859	44	male	4	right	120	1122	2298	2298	Cube	blue	24fps	49
1860	44	male	4	left	2632	565	344	2632	Cube	blue	24fps	50
1861	44	male	4	right	925	1596	1020	1020	Cube	blue	24fps	51
1862	44	male	4	left	28	820	2693	28	Cube	blue	24fps	52
1863	44	male	5	left	325	2589	626	325	Cube	blue	24fps	53
1864	44	male	5	right	1263	1930	349	349	Cube	blue	24fps	54
1865	44	male	5	left	271	2116	1154	271	Cube	blue	24fps	55
1866	44	male	5	right	673	1667	1201	1201	Cube	blue	24fps	56
1867	44	male	5	left	609	1793	1139	609	Cube	blue	24fps	57
1868	44	male	5	right	1746	875	921	921	Cube	blue	24fps	58
1869	44	male	5	left	450	1419	1671	450	Cube	blue	24fps	59
1870	44	male	5	right	2209	982	350	350	Cube	blue	24fps	60
1871	44	male	5	left	1498	531	1512	1498	Cube	blue	24fps	61
1872	44	male	5	right	1733	1257	551	551	Cube	blue	24fps	62
1873	44	male	5	left	565	955	2021	565	Cube	blue	24fps	63
1874	44	male	5	right	2643	891	7	7	Cube	blue	24fps	64
1875	44	male	5	left	613	969	1959	613	Cube	blue	24fps	65
1876	47	female	1	left	0	282	3259	0	Cube	blue	24fps	1
1877	47	female	1	right	128	355	3058	3058	Cube	blue	24fps	2
1878	47	female	1	left	50	212	3279	50	Cube	blue	24fps	3
1879	47	female	1	right	53	248	3239	3239	Cube	blue	24fps	4
1880	47	female	1	right	875	168	2497	2497	Cube	blue	24fps	5
1881	47	female	1	left	1808	1079	652	1808	Cube	blue	24fps	6
1882	47	female	1	right	1430	763	1348	1348	Cube	blue	24fps	7
1883	47	female	1	left	1861	266	1415	1861	Cube	blue	24fps	8
1884	47	female	1	left	0	0	3541	0	Cube	blue	24fps	9
1885	47	female	1	right	313	605	2623	2623	Cube	blue	24fps	10
1886	47	female	1	left	409	537	2595	409	Cube	blue	24fps	11
1887	47	female	1	right	265	666	2609	2609	Cube	blue	24fps	12
1888	47	female	1	left	764	674	2103	764	Cube	blue	24fps	13
1889	47	female	2	left	1765	1261	515	1765	Cube	blue	24fps	14
1890	47	female	2	right	552	1279	1709	1709	Cube	blue	24fps	15
1891	47	female	2	left	1227	1186	1127	1227	Cube	blue	24fps	16
1892	47	female	2	right	774	843	1923	1923	Cube	blue	24fps	17
1893	47	female	2	left	578	841	2123	578	Cube	blue	24fps	18
1894	47	female	2	right	1260	803	1478	1478	Cube	blue	24fps	19
1895	47	female	2	left	1172	884	1485	1172	Cube	blue	24fps	20
1896	47	female	2	right	70	1134	2337	2337	Cube	blue	24fps	21
1897	47	female	2	left	60	1952	1529	60	Cube	blue	24fps	22
1898	47	female	2	right	191	1248	2102	2102	Cube	blue	24fps	23
1899	47	female	2	left	56	1238	2247	56	Cube	blue	24fps	24
1900	47	female	2	right	114	1016	2411	2411	Cube	blue	24fps	25
1901	47	female	2	left	280	1196	2064	280	Cube	blue	24fps	26
1902	47	female	3	left	0	1167	2374	0	Cube	blue	24fps	27
1903	47	female	3	right	207	2386	948	948	Cube	blue	24fps	28
1904	47	female	3	left	207	2342	991	207	Cube	blue	24fps	29
1905	47	female	3	right	2229	1245	66	66	Cube	blue	24fps	30
1906	47	female	3	left	666	1768	1106	666	Cube	blue	24fps	31
1907	47	female	3	right	1458	1684	399	399	Cube	blue	24fps	32
1908	47	female	3	left	1549	405	1586	1549	Cube	blue	24fps	33
1909	47	female	3	left	2802	599	140	2802	Cube	blue	24fps	34
1910	47	female	3	right	1707	1431	403	403	Cube	blue	24fps	35
1911	47	female	3	right	978	1935	628	628	Cube	blue	24fps	36
1912	47	female	3	left	760	1143	1638	760	Cube	blue	24fps	37
1913	47	female	3	right	1900	971	670	670	Cube	blue	24fps	38
1914	47	female	3	left	82	2077	1380	82	Cube	blue	24fps	39
1915	47	female	4	left	405	1383	1752	405	Cube	blue	24fps	40
1916	47	female	4	right	1955	848	737	737	Cube	blue	24fps	41
1917	47	female	4	left	245	1458	1839	245	Cube	blue	24fps	42
1918	47	female	4	right	1160	874	1506	1506	Cube	blue	24fps	43
1919	47	female	4	right	676	738	2127	2127	Cube	blue	24fps	44
1920	47	female	4	left	11	961	2569	11	Cube	blue	24fps	45
1921	47	female	4	left	30	713	2798	30	Cube	blue	24fps	46
1922	47	female	4	right	1363	837	1341	1341	Cube	blue	24fps	47
1923	47	female	4	left	626	613	2302	626	Cube	blue	24fps	48
1924	47	female	4	right	2246	940	355	355	Cube	blue	24fps	49
1925	47	female	4	left	68	838	2635	68	Cube	blue	24fps	50
1926	47	female	4	right	2421	907	213	213	Cube	blue	24fps	51
1927	47	female	4	left	412	1156	1973	412	Cube	blue	24fps	52
1928	47	female	5	left	119	1057	2365	119	Cube	blue	24fps	53
1929	47	female	5	right	2113	782	646	646	Cube	blue	24fps	54
1930	47	female	5	left	626	893	2022	626	Cube	blue	24fps	55
1931	47	female	5	right	416	949	2175	2175	Cube	blue	24fps	56
1932	47	female	5	left	105	628	2809	105	Cube	blue	24fps	57
1933	47	female	5	right	2541	865	135	135	Cube	blue	24fps	58
1934	47	female	5	left	294	1156	2091	294	Cube	blue	24fps	59
1935	47	female	5	right	561	1010	1970	1970	Cube	blue	24fps	60
1936	47	female	5	left	170	814	2557	170	Cube	blue	24fps	61
1937	47	female	5	right	2712	617	213	213	Cube	blue	24fps	62
1938	47	female	5	left	185	1040	2316	185	Cube	blue	24fps	63
1939	47	female	5	right	1583	872	1086	1086	Cube	blue	24fps	64
1940	47	female	5	left	214	1141	2186	214	Cube	blue	24fps	65
2136	50	male	1	left	0	405	3136	0	Cube	blue	24fps	1
2137	50	male	1	right	3170	120	248	248	Cube	blue	24fps	2
2138	50	male	1	left	1562	1609	348	1562	Cube	blue	24fps	3
2139	50	male	1	right	174	916	2450	2450	Cube	blue	24fps	4
2140	50	male	1	right	855	379	2306	2306	Cube	blue	24fps	5
2141	50	male	1	left	2760	437	341	2760	Cube	blue	24fps	6
2142	50	male	1	right	18	20	3503	3503	Cube	blue	24fps	7
2143	50	male	1	left	0	0	3542	0	Cube	blue	24fps	8
2144	50	male	1	left	420	81	3039	420	Cube	blue	24fps	9
2145	50	male	1	right	986	291	2259	2259	Cube	blue	24fps	10
2146	50	male	1	left	0	0	3540	0	Cube	blue	24fps	11
2147	50	male	1	right	0	0	3540	3540	Cube	blue	24fps	12
2148	50	male	1	left	0	0	3541	0	Cube	blue	24fps	13
2149	50	male	2	left	2311	253	973	2311	Cube	blue	24fps	14
2150	50	male	2	right	1087	647	1804	1804	Cube	blue	24fps	15
2151	50	male	2	left	1667	167	1707	1667	Cube	blue	24fps	16
2152	50	male	2	right	2388	132	1019	1019	Cube	blue	24fps	17
2153	50	male	2	left	1934	326	1281	1934	Cube	blue	24fps	18
2154	50	male	2	right	2008	391	1138	1138	Cube	blue	24fps	19
2155	50	male	2	left	1763	111	1666	1763	Cube	blue	24fps	20
2156	50	male	2	right	1288	550	1701	1701	Cube	blue	24fps	21
2157	50	male	2	left	1310	1021	1207	1310	Cube	blue	24fps	22
2158	50	male	2	right	1396	764	1380	1380	Cube	blue	24fps	23
2159	50	male	2	left	1060	392	2085	1060	Cube	blue	24fps	24
2160	50	male	2	right	2055	1130	353	353	Cube	blue	24fps	25
2161	50	male	2	left	1666	490	1384	1666	Cube	blue	24fps	26
2162	50	male	3	left	740	342	2458	740	Cube	blue	24fps	27
2163	50	male	3	right	1276	134	2130	2130	Cube	blue	24fps	28
2164	50	male	3	left	702	257	2577	702	Cube	blue	24fps	29
2165	50	male	3	right	1370	1209	960	960	Cube	blue	24fps	30
2166	50	male	3	left	723	1387	1431	723	Cube	blue	24fps	31
2167	50	male	3	right	1682	1298	559	559	Cube	blue	24fps	32
2168	50	male	3	left	191	1084	2264	191	Cube	blue	24fps	33
2169	50	male	3	left	273	1044	2224	273	Cube	blue	24fps	34
2170	50	male	3	right	1568	1059	913	913	Cube	blue	24fps	35
2171	50	male	3	right	1629	921	991	991	Cube	blue	24fps	36
2172	50	male	3	left	1093	1180	1268	1093	Cube	blue	24fps	37
2173	50	male	3	right	1559	1354	627	627	Cube	blue	24fps	38
2174	50	male	3	left	979	1144	1414	979	Cube	blue	24fps	39
2175	50	male	4	left	552	1396	1592	552	Cube	blue	24fps	40
2176	50	male	4	right	780	1545	1216	1216	Cube	blue	24fps	41
2177	50	male	4	left	872	1421	1248	872	Cube	blue	24fps	42
2178	50	male	4	right	55	1380	2105	2105	Cube	blue	24fps	43
2179	50	male	4	right	2718	823	0	0	Cube	blue	24fps	44
2180	50	male	4	left	2088	1017	436	2088	Cube	blue	24fps	45
2181	50	male	4	left	2060	885	595	2060	Cube	blue	24fps	46
2182	50	male	4	right	1887	1136	518	518	Cube	blue	24fps	47
2183	50	male	4	left	1113	1391	1037	1113	Cube	blue	24fps	48
2184	50	male	4	right	843	1596	1102	1102	Cube	blue	24fps	49
2185	50	male	4	left	191	1961	1389	191	Cube	blue	24fps	50
2186	50	male	4	right	1639	1125	774	774	Cube	blue	24fps	51
2187	50	male	4	left	1240	1412	888	1240	Cube	blue	24fps	52
2188	50	male	5	left	327	774	2440	327	Cube	blue	24fps	53
2189	50	male	5	right	75	698	2768	2768	Cube	blue	24fps	54
2190	50	male	5	left	306	1055	2179	306	Cube	blue	24fps	55
2191	50	male	5	right	488	1542	1510	1510	Cube	blue	24fps	56
2192	50	male	5	left	1174	719	1649	1174	Cube	blue	24fps	57
2193	50	male	5	right	200	847	2493	2493	Cube	blue	24fps	58
2194	50	male	5	left	478	1050	2012	478	Cube	blue	24fps	59
2195	50	male	5	right	177	958	2406	2406	Cube	blue	24fps	60
2196	50	male	5	left	74	719	2747	74	Cube	blue	24fps	61
2197	50	male	5	right	203	804	2533	2533	Cube	blue	24fps	62
2198	50	male	5	left	929	1151	1461	929	Cube	blue	24fps	63
2199	50	male	5	right	460	1106	1973	1973	Cube	blue	24fps	64
2200	50	male	5	left	1177	1551	812	1177	Cube	blue	24fps	65
2201	53	female	1	left	0	371	3137	0	Cube	blue	24fps	1
2202	53	female	1	right	3401	67	73	73	Cube	blue	24fps	2
2203	53	female	1	left	76	151	3312	76	Cube	blue	24fps	3
2204	53	female	1	right	0	10	3531	3531	Cube	blue	24fps	4
2205	53	female	1	right	0	0	3541	3541	Cube	blue	24fps	5
2206	53	female	1	left	0	0	3541	0	Cube	blue	24fps	6
2207	53	female	1	right	0	7	3534	3534	Cube	blue	24fps	7
2208	53	female	1	left	0	11	3529	0	Cube	blue	24fps	8
2209	53	female	1	left	0	38	3504	0	Cube	blue	24fps	9
2210	53	female	1	right	0	0	3540	3540	Cube	blue	24fps	10
2211	53	female	1	left	0	25	3516	0	Cube	blue	24fps	11
2212	53	female	1	right	0	49	3491	3491	Cube	blue	24fps	12
2213	53	female	1	left	0	44	3496	0	Cube	blue	24fps	13
2214	53	female	2	left	0	131	3410	0	Cube	blue	24fps	14
2215	53	female	2	right	222	248	3070	3070	Cube	blue	24fps	15
2216	53	female	2	left	2229	183	1130	2229	Cube	blue	24fps	16
2217	53	female	2	right	475	219	2847	2847	Cube	blue	24fps	17
2218	53	female	2	left	2324	273	944	2324	Cube	blue	24fps	18
2219	53	female	2	right	327	257	2957	2957	Cube	blue	24fps	19
2220	53	female	2	left	1727	312	1502	1727	Cube	blue	24fps	20
2221	53	female	2	right	300	331	2909	2909	Cube	blue	24fps	21
2222	53	female	2	left	867	398	2276	867	Cube	blue	24fps	22
2223	53	female	2	right	993	322	2226	2226	Cube	blue	24fps	23
2224	53	female	2	left	2504	188	849	2504	Cube	blue	24fps	24
2225	53	female	2	right	1157	263	2122	2122	Cube	blue	24fps	25
2226	53	female	2	left	1216	255	2066	1216	Cube	blue	24fps	26
2227	53	female	3	left	916	170	2455	916	Cube	blue	24fps	27
2228	53	female	3	right	2640	302	599	599	Cube	blue	24fps	28
2229	53	female	3	left	821	432	2287	821	Cube	blue	24fps	29
2230	53	female	3	right	1259	1247	1030	1030	Cube	blue	24fps	30
2231	53	female	3	left	287	727	2521	287	Cube	blue	24fps	31
2232	53	female	3	right	428	1063	2047	2047	Cube	blue	24fps	32
2233	53	female	3	left	940	874	1726	940	Cube	blue	24fps	33
2234	53	female	3	left	819	526	2196	819	Cube	blue	24fps	34
2235	53	female	3	right	1078	878	1585	1585	Cube	blue	24fps	35
2236	53	female	3	right	2237	676	628	628	Cube	blue	24fps	36
2237	53	female	3	left	2212	819	507	2212	Cube	blue	24fps	37
2238	53	female	3	right	570	928	2035	2035	Cube	blue	24fps	38
2239	53	female	3	left	2511	529	498	2511	Cube	blue	24fps	39
2240	53	female	4	left	283	1054	2201	283	Cube	blue	24fps	40
2241	53	female	4	right	1618	576	1346	1346	Cube	blue	24fps	41
2242	53	female	4	left	2291	473	778	2291	Cube	blue	24fps	42
2243	53	female	4	right	2131	339	1070	1070	Cube	blue	24fps	43
2244	53	female	4	right	88	526	2927	2927	Cube	blue	24fps	44
2245	53	female	4	left	1877	819	843	1877	Cube	blue	24fps	45
2246	53	female	4	left	1209	1504	827	1209	Cube	blue	24fps	46
2247	53	female	4	right	722	566	2254	2254	Cube	blue	24fps	47
2248	53	female	4	left	1046	733	1753	1046	Cube	blue	24fps	48
2249	53	female	4	right	99	840	2594	2594	Cube	blue	24fps	49
2250	53	female	4	left	282	739	2520	282	Cube	blue	24fps	50
2251	53	female	4	right	1162	1125	1244	1244	Cube	blue	24fps	51
2252	53	female	4	left	843	783	1915	843	Cube	blue	24fps	52
2253	53	female	5	left	1764	1095	681	1764	Cube	blue	24fps	53
2254	53	female	5	right	1638	1102	801	801	Cube	blue	24fps	54
2255	53	female	5	left	1424	951	1166	1424	Cube	blue	24fps	55
2256	53	female	5	right	1148	1057	1331	1331	Cube	blue	24fps	56
2257	53	female	5	left	1513	1372	654	1513	Cube	blue	24fps	57
2258	53	female	5	right	2115	534	892	892	Cube	blue	24fps	58
2259	53	female	5	left	2497	429	614	2497	Cube	blue	24fps	59
2260	53	female	5	right	3104	278	158	158	Cube	blue	24fps	60
2261	53	female	5	left	2461	880	191	2461	Cube	blue	24fps	61
2262	53	female	5	right	1746	1215	581	581	Cube	blue	24fps	62
2263	53	female	5	left	295	548	2698	295	Cube	blue	24fps	63
2264	53	female	5	right	2067	763	711	711	Cube	blue	24fps	64
2265	53	female	5	left	2266	1186	85	2266	Cube	blue	24fps	65
2266	56	male	1	left	382	234	2925	382	Cube	blue	24fps	1
2267	56	male	1	right	2965	259	317	317	Cube	blue	24fps	2
2268	56	male	1	left	513	131	2897	513	Cube	blue	24fps	3
2269	56	male	1	right	2989	154	397	397	Cube	blue	24fps	4
2270	56	male	1	right	2949	103	489	489	Cube	blue	24fps	5
2271	56	male	1	left	915	369	2257	915	Cube	blue	24fps	6
2272	56	male	1	right	3075	153	313	313	Cube	blue	24fps	7
2273	56	male	1	left	1214	119	2208	1214	Cube	blue	24fps	8
2274	56	male	1	left	1002	90	2449	1002	Cube	blue	24fps	9
2275	56	male	1	right	2973	148	420	420	Cube	blue	24fps	10
2276	56	male	1	left	797	114	2630	797	Cube	blue	24fps	11
2277	56	male	1	right	3194	64	283	283	Cube	blue	24fps	12
2278	56	male	1	left	1371	158	2012	1371	Cube	blue	24fps	13
2279	56	male	2	left	1404	73	2064	1404	Cube	blue	24fps	14
2280	56	male	2	right	2844	162	536	536	Cube	blue	24fps	15
2281	56	male	2	left	1282	159	2099	1282	Cube	blue	24fps	16
2282	56	male	2	right	3132	88	321	321	Cube	blue	24fps	17
2283	56	male	2	left	979	131	2431	979	Cube	blue	24fps	18
2284	56	male	2	right	2907	178	456	456	Cube	blue	24fps	19
2285	56	male	2	left	1245	317	1978	1245	Cube	blue	24fps	20
2286	56	male	2	right	2982	114	446	446	Cube	blue	24fps	21
2287	56	male	2	left	1392	197	1952	1392	Cube	blue	24fps	22
2288	56	male	2	right	2762	95	685	685	Cube	blue	24fps	23
2289	56	male	2	left	1169	290	2082	1169	Cube	blue	24fps	24
2290	56	male	2	right	2734	271	536	536	Cube	blue	24fps	25
2291	56	male	2	left	1908	985	647	1908	Cube	blue	24fps	26
2292	56	male	3	left	1098	108	2335	1098	Cube	blue	24fps	27
2293	56	male	3	right	3355	75	111	111	Cube	blue	24fps	28
2294	56	male	3	left	1460	89	1992	1460	Cube	blue	24fps	29
2295	56	male	3	right	3037	185	319	319	Cube	blue	24fps	30
2296	56	male	3	left	1841	715	985	1841	Cube	blue	24fps	31
2297	56	male	3	right	2759	265	515	515	Cube	blue	24fps	32
2298	56	male	3	left	1753	197	1590	1753	Cube	blue	24fps	33
2299	56	male	3	left	1721	386	1434	1721	Cube	blue	24fps	34
2300	56	male	3	right	2551	766	224	224	Cube	blue	24fps	35
2301	56	male	3	right	2655	580	304	304	Cube	blue	24fps	36
2302	56	male	3	left	1374	687	1479	1374	Cube	blue	24fps	37
2303	56	male	3	right	2872	567	102	102	Cube	blue	24fps	38
2304	56	male	3	left	1394	541	1604	1394	Cube	blue	24fps	39
2305	56	male	4	left	1507	187	1846	1507	Cube	blue	24fps	40
2306	56	male	4	right	3297	93	151	151	Cube	blue	24fps	41
2307	56	male	4	left	2198	359	984	2198	Cube	blue	24fps	42
2308	56	male	4	right	3102	184	253	253	Cube	blue	24fps	43
2309	56	male	4	right	2969	322	250	250	Cube	blue	24fps	44
2310	56	male	4	left	1998	452	1090	1998	Cube	blue	24fps	45
2311	56	male	4	left	2078	433	1029	2078	Cube	blue	24fps	46
2312	56	male	4	right	2711	685	145	145	Cube	blue	24fps	47
2313	56	male	4	left	1087	712	1742	1087	Cube	blue	24fps	48
2314	56	male	4	right	2733	481	327	327	Cube	blue	24fps	49
2315	56	male	4	left	1822	554	1165	1822	Cube	blue	24fps	50
2316	56	male	4	right	2577	466	496	496	Cube	blue	24fps	51
2317	56	male	4	left	2160	862	518	2160	Cube	blue	24fps	52
2318	56	male	5	left	2028	507	1007	2028	Cube	blue	24fps	53
2319	56	male	5	right	2829	282	429	429	Cube	blue	24fps	54
2320	56	male	5	left	2305	522	714	2305	Cube	blue	24fps	55
2321	56	male	5	right	1904	892	745	745	Cube	blue	24fps	56
2322	56	male	5	left	1832	495	1214	1832	Cube	blue	24fps	57
2323	56	male	5	right	2185	443	913	913	Cube	blue	24fps	58
2324	56	male	5	left	2932	467	142	2932	Cube	blue	24fps	59
2325	56	male	5	right	3178	310	53	53	Cube	blue	24fps	60
2326	56	male	5	left	550	652	2339	550	Cube	blue	24fps	61
2327	56	male	5	right	1960	437	1143	1143	Cube	blue	24fps	62
2328	56	male	5	left	2339	350	852	2339	Cube	blue	24fps	63
2329	56	male	5	right	2843	457	241	241	Cube	blue	24fps	64
2330	56	male	5	left	2575	442	524	2575	Cube	blue	24fps	65
2455	58	male	1	left	217	361	2962	217	Cube	blue	24fps	1
2456	58	male	1	right	2965	556	19	19	Cube	blue	24fps	2
2457	58	male	1	left	81	322	3139	81	Cube	blue	24fps	3
2458	58	male	1	right	2195	953	393	393	Cube	blue	24fps	4
2459	58	male	1	right	1767	651	1122	1122	Cube	blue	24fps	5
2460	58	male	1	left	232	852	2457	232	Cube	blue	24fps	6
2461	58	male	1	right	2080	605	856	856	Cube	blue	24fps	7
2462	58	male	1	left	1036	577	1926	1036	Cube	blue	24fps	8
2463	58	male	1	left	1085	584	1872	1085	Cube	blue	24fps	9
2464	58	male	1	right	2344	526	671	671	Cube	blue	24fps	10
2465	58	male	1	left	990	321	2230	990	Cube	blue	24fps	11
2466	58	male	1	right	3188	211	142	142	Cube	blue	24fps	12
2467	58	male	1	left	937	212	2392	937	Cube	blue	24fps	13
2468	58	male	2	left	429	162	2950	429	Cube	blue	24fps	14
2469	58	male	2	right	3195	219	126	126	Cube	blue	24fps	15
2470	58	male	2	left	667	246	2628	667	Cube	blue	24fps	16
2471	58	male	2	right	3100	159	281	281	Cube	blue	24fps	17
2472	58	male	2	left	926	179	2436	926	Cube	blue	24fps	18
2473	58	male	2	right	3320	68	153	153	Cube	blue	24fps	19
2474	58	male	2	left	1162	129	2251	1162	Cube	blue	24fps	20
2475	58	male	2	right	2658	210	674	674	Cube	blue	24fps	21
2476	58	male	2	left	1142	231	2168	1142	Cube	blue	24fps	22
2477	58	male	2	right	2232	157	1151	1151	Cube	blue	24fps	23
2478	58	male	2	left	1566	177	1797	1566	Cube	blue	24fps	24
2479	58	male	2	right	2739	125	676	676	Cube	blue	24fps	25
2480	58	male	2	left	1507	277	1757	1507	Cube	blue	24fps	26
2481	58	male	3	left	928	88	2525	928	Cube	blue	24fps	27
2482	58	male	3	right	3011	32	499	499	Cube	blue	24fps	28
2483	58	male	3	left	1236	55	2250	1236	Cube	blue	24fps	29
2484	58	male	3	right	3134	150	257	257	Cube	blue	24fps	30
2485	58	male	3	left	916	267	2358	916	Cube	blue	24fps	31
2486	58	male	3	right	2312	714	516	516	Cube	blue	24fps	32
2487	58	male	3	left	530	1073	1937	530	Cube	blue	24fps	33
2488	58	male	3	left	838	1287	1416	838	Cube	blue	24fps	34
2489	58	male	3	right	2359	678	504	504	Cube	blue	24fps	35
2490	58	male	3	right	1790	898	853	853	Cube	blue	24fps	36
2491	58	male	3	left	367	579	2595	367	Cube	blue	24fps	37
2492	58	male	3	right	2494	669	378	378	Cube	blue	24fps	38
2493	58	male	3	left	1028	635	1878	1028	Cube	blue	24fps	39
2494	58	male	4	left	501	1785	1256	501	Cube	blue	24fps	40
2495	58	male	4	right	2529	557	456	456	Cube	blue	24fps	41
2496	58	male	4	left	1967	614	960	1967	Cube	blue	24fps	42
2497	58	male	4	right	1852	549	1139	1139	Cube	blue	24fps	43
2498	58	male	4	right	1649	1467	424	424	Cube	blue	24fps	44
2499	58	male	4	left	1192	1103	1246	1192	Cube	blue	24fps	45
2500	58	male	4	left	500	899	2142	500	Cube	blue	24fps	46
2501	58	male	4	right	1872	1582	85	85	Cube	blue	24fps	47
2502	58	male	4	left	808	1717	1014	808	Cube	blue	24fps	48
2503	58	male	4	right	2358	514	667	667	Cube	blue	24fps	49
2504	58	male	4	left	1490	1579	472	1490	Cube	blue	24fps	50
2505	58	male	4	right	2171	1119	251	251	Cube	blue	24fps	51
2506	58	male	4	left	1476	1249	816	1476	Cube	blue	24fps	52
2507	58	male	5	left	1756	1623	162	1756	Cube	blue	24fps	53
2508	58	male	5	right	1513	1880	147	147	Cube	blue	24fps	54
2509	58	male	5	left	1972	1562	5	1972	Cube	blue	24fps	55
2510	58	male	5	right	2040	1466	34	34	Cube	blue	24fps	56
2511	58	male	5	left	2933	468	139	2933	Cube	blue	24fps	57
2512	58	male	5	right	1457	989	1095	1095	Cube	blue	24fps	58
2513	58	male	5	left	1817	691	1034	1817	Cube	blue	24fps	59
2514	58	male	5	right	1896	1201	444	444	Cube	blue	24fps	60
2515	58	male	5	left	541	477	2523	541	Cube	blue	24fps	61
2516	58	male	5	right	1335	1373	832	832	Cube	blue	24fps	62
2517	58	male	5	left	347	1364	1830	347	Cube	blue	24fps	63
2518	58	male	5	right	946	2071	524	524	Cube	blue	24fps	64
2519	58	male	5	left	751	1936	854	751	Cube	blue	24fps	65
2520	60	female	1	left	0	1820	1721	0	Cube	blue	24fps	1
2521	60	female	1	right	2337	377	826	826	Cube	blue	24fps	2
2522	60	female	1	left	529	54	2959	529	Cube	blue	24fps	3
2523	60	female	1	right	3318	38	185	185	Cube	blue	24fps	4
2524	60	female	1	right	2544	21	976	976	Cube	blue	24fps	5
2525	60	female	1	left	2722	42	777	2722	Cube	blue	24fps	6
2526	60	female	1	right	3247	3	292	292	Cube	blue	24fps	7
2527	60	female	1	left	3324	90	128	3324	Cube	blue	24fps	8
2528	60	female	1	left	1681	177	1682	1681	Cube	blue	24fps	9
2529	60	female	1	right	3096	180	265	265	Cube	blue	24fps	10
2530	60	female	1	left	116	20	3405	116	Cube	blue	24fps	11
2531	60	female	1	right	2093	20	1428	1428	Cube	blue	24fps	12
2532	60	female	1	left	65	78	3398	65	Cube	blue	24fps	13
2533	60	female	2	left	3309	18	213	3309	Cube	blue	24fps	14
2534	60	female	2	right	3138	251	152	152	Cube	blue	24fps	15
2535	60	female	2	left	1265	269	2007	1265	Cube	blue	24fps	16
2536	60	female	2	right	2723	227	589	589	Cube	blue	24fps	17
2537	60	female	2	left	449	192	2900	449	Cube	blue	24fps	18
2538	60	female	2	right	3022	177	341	341	Cube	blue	24fps	19
2539	60	female	2	left	415	212	2914	415	Cube	blue	24fps	20
2540	60	female	2	right	3123	177	241	241	Cube	blue	24fps	21
2541	60	female	2	left	1123	292	2126	1123	Cube	blue	24fps	22
2542	60	female	2	right	2325	369	847	847	Cube	blue	24fps	23
2543	60	female	2	left	948	314	2279	948	Cube	blue	24fps	24
2544	60	female	2	right	3182	221	138	138	Cube	blue	24fps	25
2545	60	female	2	left	2957	60	523	2957	Cube	blue	24fps	26
2546	60	female	3	left	842	319	2379	842	Cube	blue	24fps	27
2547	60	female	3	right	2639	802	100	100	Cube	blue	24fps	28
2548	60	female	3	left	992	7	2541	992	Cube	blue	24fps	29
2549	60	female	3	right	2576	932	32	32	Cube	blue	24fps	30
2550	60	female	3	left	3153	373	14	3153	Cube	blue	24fps	31
2551	60	female	3	right	2688	710	143	143	Cube	blue	24fps	32
2552	60	female	3	left	1398	438	1705	1398	Cube	blue	24fps	33
2553	60	female	3	left	2140	362	1039	2140	Cube	blue	24fps	34
2554	60	female	3	right	2812	670	59	59	Cube	blue	24fps	35
2555	60	female	3	right	3292	194	55	55	Cube	blue	24fps	36
2556	60	female	3	left	2375	508	658	2375	Cube	blue	24fps	37
2557	60	female	3	right	2860	375	306	306	Cube	blue	24fps	38
2558	60	female	3	left	816	339	2386	816	Cube	blue	24fps	39
2559	60	female	4	left	0	575	2966	0	Cube	blue	24fps	40
2560	60	female	4	right	118	398	3025	3025	Cube	blue	24fps	41
2561	60	female	4	left	54	481	3005	54	Cube	blue	24fps	42
2562	60	female	4	right	95	581	2865	2865	Cube	blue	24fps	43
2563	60	female	4	right	3049	270	222	222	Cube	blue	24fps	44
2564	60	female	4	left	2881	472	189	2881	Cube	blue	24fps	45
2565	60	female	4	left	2854	467	221	2854	Cube	blue	24fps	46
2566	60	female	4	right	271	278	2991	2991	Cube	blue	24fps	47
2567	60	female	4	left	2765	412	364	2765	Cube	blue	24fps	48
2568	60	female	4	right	2797	491	252	252	Cube	blue	24fps	49
2569	60	female	4	left	2831	545	164	2831	Cube	blue	24fps	50
2570	60	female	4	right	2602	727	212	212	Cube	blue	24fps	51
2571	60	female	4	left	409	564	2568	409	Cube	blue	24fps	52
2572	60	female	5	left	966	667	1908	966	Cube	blue	24fps	53
2573	60	female	5	right	1748	511	1282	1282	Cube	blue	24fps	54
2574	60	female	5	left	130	517	2894	130	Cube	blue	24fps	55
2575	60	female	5	right	1729	695	1117	1117	Cube	blue	24fps	56
2576	60	female	5	left	693	290	2557	693	Cube	blue	24fps	57
2577	60	female	5	right	1394	617	1529	1529	Cube	blue	24fps	58
2578	60	female	5	left	57	423	3061	57	Cube	blue	24fps	59
2579	60	female	5	right	222	599	2720	2720	Cube	blue	24fps	60
2580	60	female	5	left	60	541	2940	60	Cube	blue	24fps	61
2581	60	female	5	right	199	284	3058	3058	Cube	blue	24fps	62
2582	60	female	5	left	80	424	3037	80	Cube	blue	24fps	63
2583	60	female	5	right	281	550	2710	2710	Cube	blue	24fps	64
2584	60	female	5	left	10	509	3022	10	Cube	blue	24fps	65
1226	63	male	1	left	320	1039	2182	320	DigitalEmbryo	red	24fps	1
1227	63	male	1	right	2725	320	495	495	DigitalEmbryo	red	24fps	2
1228	63	male	1	left	879	285	2377	879	DigitalEmbryo	red	24fps	3
1229	63	male	1	right	1955	380	1205	1205	DigitalEmbryo	red	24fps	4
1230	63	male	1	right	2219	479	843	843	DigitalEmbryo	red	24fps	5
1231	63	male	1	left	720	348	2472	720	DigitalEmbryo	red	24fps	6
1232	63	male	1	right	2706	256	579	579	DigitalEmbryo	red	24fps	7
1233	63	male	1	left	644	307	2590	644	DigitalEmbryo	red	24fps	8
1234	63	male	1	left	562	141	2838	562	DigitalEmbryo	red	24fps	9
1235	63	male	1	right	2831	100	610	610	DigitalEmbryo	red	24fps	10
1236	63	male	1	left	1221	248	2072	1221	DigitalEmbryo	red	24fps	11
1237	63	male	1	right	3227	58	255	255	DigitalEmbryo	red	24fps	12
1238	63	male	1	left	663	105	2772	663	DigitalEmbryo	red	24fps	13
1239	63	male	2	left	346	138	3056	346	DigitalEmbryo	red	24fps	14
1240	63	male	2	right	3075	143	323	323	DigitalEmbryo	red	24fps	15
1241	63	male	2	left	408	175	2959	408	DigitalEmbryo	red	24fps	16
1242	63	male	2	right	2559	299	683	683	DigitalEmbryo	red	24fps	17
1243	63	male	2	left	971	388	2182	971	DigitalEmbryo	red	24fps	18
1244	63	male	2	right	1846	297	1398	1398	DigitalEmbryo	red	24fps	19
1245	63	male	2	left	1101	153	2288	1101	DigitalEmbryo	red	24fps	20
1246	63	male	2	right	1813	320	1408	1408	DigitalEmbryo	red	24fps	21
1247	63	male	2	left	547	387	2605	547	DigitalEmbryo	red	24fps	22
1248	63	male	2	right	2518	153	869	869	DigitalEmbryo	red	24fps	23
1249	63	male	2	left	1563	242	1735	1563	DigitalEmbryo	red	24fps	24
1250	63	male	2	right	2101	1213	227	227	DigitalEmbryo	red	24fps	25
1251	63	male	2	left	1142	283	2116	1142	DigitalEmbryo	red	24fps	26
1252	63	male	3	left	266	153	3121	266	DigitalEmbryo	red	24fps	27
1253	63	male	3	right	3172	124	243	243	DigitalEmbryo	red	24fps	28
1254	63	male	3	left	218	210	3114	218	DigitalEmbryo	red	24fps	29
1255	63	male	3	right	2896	331	313	313	DigitalEmbryo	red	24fps	30
1256	63	male	3	left	795	413	2331	795	DigitalEmbryo	red	24fps	31
1257	63	male	3	right	2642	665	234	234	DigitalEmbryo	red	24fps	32
1258	63	male	3	left	381	560	2600	381	DigitalEmbryo	red	24fps	33
1259	63	male	3	left	167	324	3048	167	DigitalEmbryo	red	24fps	34
1260	63	male	3	right	2075	434	1031	1031	DigitalEmbryo	red	24fps	35
1261	63	male	3	right	2896	407	238	238	DigitalEmbryo	red	24fps	36
1262	63	male	3	left	262	637	2641	262	DigitalEmbryo	red	24fps	37
1263	63	male	3	right	2013	625	903	903	DigitalEmbryo	red	24fps	38
1264	63	male	3	left	642	1805	1094	642	DigitalEmbryo	red	24fps	39
1265	63	male	4	left	119	1689	1733	119	DigitalEmbryo	red	24fps	40
1266	63	male	4	right	1795	1477	269	269	DigitalEmbryo	red	24fps	41
1267	63	male	4	left	402	1484	1654	402	DigitalEmbryo	red	24fps	42
1268	63	male	4	right	518	2503	520	520	DigitalEmbryo	red	24fps	43
1269	63	male	4	right	178	1179	2184	2184	DigitalEmbryo	red	24fps	44
1270	63	male	4	left	233	1228	2080	233	DigitalEmbryo	red	24fps	45
1271	63	male	4	left	33	1435	2073	33	DigitalEmbryo	red	24fps	46
1272	63	male	4	right	2708	722	111	111	DigitalEmbryo	red	24fps	47
1273	63	male	4	left	206	2430	905	206	DigitalEmbryo	red	24fps	48
1274	63	male	4	right	1942	1340	258	258	DigitalEmbryo	red	24fps	49
1275	63	male	4	left	1219	1346	974	1219	DigitalEmbryo	red	24fps	50
1276	63	male	4	right	1013	1785	741	741	DigitalEmbryo	red	24fps	51
1277	63	male	4	left	550	1744	1246	550	DigitalEmbryo	red	24fps	52
1278	63	male	5	left	116	1638	1786	116	DigitalEmbryo	red	24fps	53
1279	63	male	5	right	1735	1518	288	288	DigitalEmbryo	red	24fps	54
1280	63	male	5	left	677	936	1928	677	DigitalEmbryo	red	24fps	55
1281	63	male	5	right	1707	1606	228	228	DigitalEmbryo	red	24fps	56
1282	63	male	5	left	117	968	2456	117	DigitalEmbryo	red	24fps	57
1283	63	male	5	right	214	873	2454	2454	DigitalEmbryo	red	24fps	58
1284	63	male	5	left	269	1748	1524	269	DigitalEmbryo	red	24fps	59
1285	63	male	5	right	1142	2074	321	321	DigitalEmbryo	red	24fps	60
1286	63	male	5	left	93	1658	1789	93	DigitalEmbryo	red	24fps	61
1287	63	male	5	right	675	2172	693	693	DigitalEmbryo	red	24fps	62
1288	63	male	5	left	211	2448	880	211	DigitalEmbryo	red	24fps	63
1289	63	male	5	right	248	2029	1264	1264	DigitalEmbryo	red	24fps	64
1290	63	male	5	left	107	2206	1225	107	DigitalEmbryo	red	24fps	65
1291	33	female	1	left	377	706	2440	377	DigitalEmbryo	red	24fps	1
1292	33	female	1	right	1274	228	2037	2037	DigitalEmbryo	red	24fps	2
1293	33	female	1	left	520	343	2666	520	DigitalEmbryo	red	24fps	3
1294	33	female	1	right	2791	85	659	659	DigitalEmbryo	red	24fps	4
1295	33	female	1	right	2317	315	886	886	DigitalEmbryo	red	24fps	5
1296	33	female	1	left	1129	296	2088	1129	DigitalEmbryo	red	24fps	6
1297	33	female	1	right	2132	175	1234	1234	DigitalEmbryo	red	24fps	7
1298	33	female	1	left	2375	300	861	2375	DigitalEmbryo	red	24fps	8
1299	33	female	1	left	1618	301	1622	1618	DigitalEmbryo	red	24fps	9
1300	33	female	1	right	574	278	2689	2689	DigitalEmbryo	red	24fps	10
1301	33	female	1	left	2236	268	1005	2236	DigitalEmbryo	red	24fps	11
1302	33	female	1	right	1745	490	1306	1306	DigitalEmbryo	red	24fps	12
1303	33	female	1	left	1995	459	1087	1995	DigitalEmbryo	red	24fps	13
1304	33	female	2	left	1007	463	2071	1007	DigitalEmbryo	red	24fps	14
1305	33	female	2	right	1521	311	1708	1708	DigitalEmbryo	red	24fps	15
1306	33	female	2	left	754	519	2269	754	DigitalEmbryo	red	24fps	16
1307	33	female	2	right	1672	311	1557	1557	DigitalEmbryo	red	24fps	17
1308	33	female	2	left	953	435	2154	953	DigitalEmbryo	red	24fps	18
1309	33	female	2	right	2256	325	959	959	DigitalEmbryo	red	24fps	19
1310	33	female	2	left	1306	494	1740	1306	DigitalEmbryo	red	24fps	20
1311	33	female	2	right	1856	507	1178	1178	DigitalEmbryo	red	24fps	21
1312	33	female	2	left	1631	523	1387	1631	DigitalEmbryo	red	24fps	22
1313	33	female	2	right	1309	540	1692	1692	DigitalEmbryo	red	24fps	23
1314	33	female	2	left	867	561	2113	867	DigitalEmbryo	red	24fps	24
1315	33	female	2	right	2074	519	947	947	DigitalEmbryo	red	24fps	25
1316	33	female	2	left	143	3175	221	143	DigitalEmbryo	red	24fps	26
1317	33	female	3	left	209	1889	1443	209	DigitalEmbryo	red	24fps	27
1318	33	female	3	right	1339	790	1412	1412	DigitalEmbryo	red	24fps	28
1319	33	female	3	left	645	784	2113	645	DigitalEmbryo	red	24fps	29
1320	33	female	3	right	649	1482	1410	1410	DigitalEmbryo	red	24fps	30
1321	33	female	3	left	2750	599	192	2750	DigitalEmbryo	red	24fps	31
1322	33	female	3	right	2076	599	865	865	DigitalEmbryo	red	24fps	32
1323	33	female	3	left	1316	1056	1168	1316	DigitalEmbryo	red	24fps	33
1324	33	female	3	left	1334	599	1608	1334	DigitalEmbryo	red	24fps	34
1325	33	female	3	right	872	807	1861	1861	DigitalEmbryo	red	24fps	35
1326	33	female	3	right	1412	1159	970	970	DigitalEmbryo	red	24fps	36
1327	33	female	3	left	497	1231	1813	497	DigitalEmbryo	red	24fps	37
1328	33	female	3	right	789	798	1953	1953	DigitalEmbryo	red	24fps	38
1329	33	female	3	left	2168	515	858	2168	DigitalEmbryo	red	24fps	39
1330	33	female	4	left	549	1736	1254	549	DigitalEmbryo	red	24fps	40
1331	33	female	4	right	568	1070	1902	1902	DigitalEmbryo	red	24fps	41
1332	33	female	4	left	130	1299	2113	130	DigitalEmbryo	red	24fps	42
1333	33	female	4	right	1001	1275	1264	1264	DigitalEmbryo	red	24fps	43
1334	33	female	4	right	1556	1829	155	155	DigitalEmbryo	red	24fps	44
1335	33	female	4	left	1108	571	1862	1108	DigitalEmbryo	red	24fps	45
1336	33	female	4	left	205	2016	1320	205	DigitalEmbryo	red	24fps	46
1337	33	female	4	right	2490	448	602	602	DigitalEmbryo	red	24fps	47
1338	33	female	4	left	215	1597	1729	215	DigitalEmbryo	red	24fps	48
1339	33	female	4	right	2446	829	266	266	DigitalEmbryo	red	24fps	49
1340	33	female	4	left	141	1225	2175	141	DigitalEmbryo	red	24fps	50
1341	33	female	4	right	1630	1516	395	395	DigitalEmbryo	red	24fps	51
1342	33	female	4	left	125	1204	2212	125	DigitalEmbryo	red	24fps	52
1343	33	female	5	left	300	1871	1370	300	DigitalEmbryo	red	24fps	53
1344	33	female	5	right	892	2536	113	113	DigitalEmbryo	red	24fps	54
1345	33	female	5	left	351	1616	1574	351	DigitalEmbryo	red	24fps	55
1346	33	female	5	right	1103	1983	455	455	DigitalEmbryo	red	24fps	56
1347	33	female	5	left	501	1994	1045	501	DigitalEmbryo	red	24fps	57
1348	33	female	5	right	1706	1712	122	122	DigitalEmbryo	red	24fps	58
1349	33	female	5	left	211	1364	1966	211	DigitalEmbryo	red	24fps	59
1350	33	female	5	right	1677	1775	89	89	DigitalEmbryo	red	24fps	60
1351	33	female	5	left	283	980	2277	283	DigitalEmbryo	red	24fps	61
1352	33	female	5	right	1484	1962	93	93	DigitalEmbryo	red	24fps	62
1353	33	female	5	left	538	1696	1307	538	DigitalEmbryo	red	24fps	63
1354	33	female	5	right	1677	1769	95	95	DigitalEmbryo	red	24fps	64
1355	33	female	5	left	172	2205	1164	172	DigitalEmbryo	red	24fps	65
1356	36	male	1	left	367	460	2604	367	DigitalEmbryo	red	24fps	1
1357	36	male	1	right	1162	946	1345	1345	DigitalEmbryo	red	24fps	2
1358	36	male	1	left	728	1051	1732	728	DigitalEmbryo	red	24fps	3
1359	36	male	1	right	368	1390	1724	1724	DigitalEmbryo	red	24fps	4
1360	36	male	1	right	522	995	1990	1990	DigitalEmbryo	red	24fps	5
1361	36	male	1	left	2822	527	183	2822	DigitalEmbryo	red	24fps	6
1362	36	male	1	right	639	940	1953	1953	DigitalEmbryo	red	24fps	7
1363	36	male	1	left	1956	545	1016	1956	DigitalEmbryo	red	24fps	8
1364	36	male	1	left	2436	628	468	2436	DigitalEmbryo	red	24fps	9
1365	36	male	1	right	2380	600	559	559	DigitalEmbryo	red	24fps	10
1366	36	male	1	left	621	586	2315	621	DigitalEmbryo	red	24fps	11
1367	36	male	1	right	126	871	2539	2539	DigitalEmbryo	red	24fps	12
1368	36	male	1	left	1746	663	1125	1746	DigitalEmbryo	red	24fps	13
1369	36	male	2	left	73	1597	1851	73	DigitalEmbryo	red	24fps	14
1370	36	male	2	right	1930	1149	462	462	DigitalEmbryo	red	24fps	15
1371	36	male	2	left	514	1479	1541	514	DigitalEmbryo	red	24fps	16
1372	36	male	2	right	1797	1339	404	404	DigitalEmbryo	red	24fps	17
1373	36	male	2	left	206	992	2339	206	DigitalEmbryo	red	24fps	18
1374	36	male	2	right	1794	1179	568	568	DigitalEmbryo	red	24fps	19
1375	36	male	2	left	669	1330	1542	669	DigitalEmbryo	red	24fps	20
1376	36	male	2	right	1983	1003	552	552	DigitalEmbryo	red	24fps	21
1377	36	male	2	left	155	1390	1993	155	DigitalEmbryo	red	24fps	22
1378	36	male	2	right	2143	1226	139	139	DigitalEmbryo	red	24fps	23
1379	36	male	2	left	406	1607	1527	406	DigitalEmbryo	red	24fps	24
1380	36	male	2	right	1712	717	1112	1112	DigitalEmbryo	red	24fps	25
1381	36	male	2	left	1230	735	1576	1230	DigitalEmbryo	red	24fps	26
1382	36	male	3	left	283	1110	2147	283	DigitalEmbryo	red	24fps	27
1383	36	male	3	right	1973	1274	294	294	DigitalEmbryo	red	24fps	28
1384	36	male	3	left	1119	600	1823	1119	DigitalEmbryo	red	24fps	29
1385	36	male	3	right	2539	552	450	450	DigitalEmbryo	red	24fps	30
1386	36	male	3	left	1514	852	1175	1514	DigitalEmbryo	red	24fps	31
1387	36	male	3	right	1887	1050	605	605	DigitalEmbryo	red	24fps	32
1388	36	male	3	left	435	886	2220	435	DigitalEmbryo	red	24fps	33
1389	36	male	3	left	1026	1111	1402	1026	DigitalEmbryo	red	24fps	34
1390	36	male	3	right	2044	1223	272	272	DigitalEmbryo	red	24fps	35
1391	36	male	3	right	1963	1369	208	208	DigitalEmbryo	red	24fps	36
1392	36	male	3	left	201	1459	1880	201	DigitalEmbryo	red	24fps	37
1393	36	male	3	right	2116	1202	223	223	DigitalEmbryo	red	24fps	38
1394	36	male	3	left	334	678	2529	334	DigitalEmbryo	red	24fps	39
1395	36	male	4	left	524	1041	1976	524	DigitalEmbryo	red	24fps	40
1396	36	male	4	right	2298	1198	44	44	DigitalEmbryo	red	24fps	41
1397	36	male	4	left	2361	1146	33	2361	DigitalEmbryo	red	24fps	42
1398	36	male	4	right	1854	1671	14	14	DigitalEmbryo	red	24fps	43
1399	36	male	4	right	2268	1140	131	131	DigitalEmbryo	red	24fps	44
1400	36	male	4	left	194	504	2843	194	DigitalEmbryo	red	24fps	45
1401	36	male	4	left	224	1939	1378	224	DigitalEmbryo	red	24fps	46
1402	36	male	4	right	1419	1319	803	803	DigitalEmbryo	red	24fps	47
1403	36	male	4	left	1158	981	1402	1158	DigitalEmbryo	red	24fps	48
1404	36	male	4	right	1817	1469	253	253	DigitalEmbryo	red	24fps	49
1405	36	male	4	left	800	1621	1119	800	DigitalEmbryo	red	24fps	50
1406	36	male	4	right	1787	762	992	992	DigitalEmbryo	red	24fps	51
1407	36	male	4	left	104	2678	759	104	DigitalEmbryo	red	24fps	52
1408	36	male	5	left	511	1599	1430	511	DigitalEmbryo	red	24fps	53
1409	36	male	5	right	1313	2053	166	166	DigitalEmbryo	red	24fps	54
1410	36	male	5	left	663	1942	877	663	DigitalEmbryo	red	24fps	55
1411	36	male	5	right	1786	1608	137	137	DigitalEmbryo	red	24fps	56
1412	36	male	5	left	1763	890	888	1763	DigitalEmbryo	red	24fps	57
1413	36	male	5	right	2055	1286	199	199	DigitalEmbryo	red	24fps	58
1414	36	male	5	left	628	1216	1698	628	DigitalEmbryo	red	24fps	59
1415	36	male	5	right	2200	1308	29	29	DigitalEmbryo	red	24fps	60
1416	36	male	5	left	846	1229	1464	846	DigitalEmbryo	red	24fps	61
1417	36	male	5	right	1751	1549	239	239	DigitalEmbryo	red	24fps	62
1418	36	male	5	left	656	1299	1584	656	DigitalEmbryo	red	24fps	63
1419	36	male	5	right	1683	1644	210	210	DigitalEmbryo	red	24fps	64
1420	36	male	5	left	374	1838	1326	374	DigitalEmbryo	red	24fps	65
1616	39	male	1	left	374	629	2538	374	DigitalEmbryo	red	24fps	1
1617	39	male	1	right	2639	211	690	690	DigitalEmbryo	red	24fps	2
1618	39	male	1	left	1703	543	1296	1703	DigitalEmbryo	red	24fps	3
1619	39	male	1	right	1891	718	930	930	DigitalEmbryo	red	24fps	4
1620	39	male	1	right	2559	362	620	620	DigitalEmbryo	red	24fps	5
1621	39	male	1	left	2709	444	388	2709	DigitalEmbryo	red	24fps	6
1622	39	male	1	right	2236	432	874	874	DigitalEmbryo	red	24fps	7
1623	39	male	1	left	2875	74	593	2875	DigitalEmbryo	red	24fps	8
1624	39	male	1	left	2635	704	201	2635	DigitalEmbryo	red	24fps	9
1625	39	male	1	right	3096	209	235	235	DigitalEmbryo	red	24fps	10
1626	39	male	1	left	3074	189	278	3074	DigitalEmbryo	red	24fps	11
1627	39	male	1	right	3327	130	82	82	DigitalEmbryo	red	24fps	12
1628	39	male	1	left	3363	111	67	3363	DigitalEmbryo	red	24fps	13
1629	39	male	2	left	1553	1016	971	1553	DigitalEmbryo	red	24fps	14
1630	39	male	2	right	1419	617	1502	1502	DigitalEmbryo	red	24fps	15
1631	39	male	2	left	2030	849	663	2030	DigitalEmbryo	red	24fps	16
1632	39	male	2	right	1464	519	1556	1556	DigitalEmbryo	red	24fps	17
1633	39	male	2	left	2469	968	103	2469	DigitalEmbryo	red	24fps	18
1634	39	male	2	right	1108	869	1564	1564	DigitalEmbryo	red	24fps	19
1635	39	male	2	left	2277	940	325	2277	DigitalEmbryo	red	24fps	20
1636	39	male	2	right	2004	1048	490	490	DigitalEmbryo	red	24fps	21
1637	39	male	2	left	2433	966	142	2433	DigitalEmbryo	red	24fps	22
1638	39	male	2	right	1863	1342	336	336	DigitalEmbryo	red	24fps	23
1639	39	male	2	left	1254	1079	1208	1254	DigitalEmbryo	red	24fps	24
1640	39	male	2	right	20	1008	2513	2513	DigitalEmbryo	red	24fps	25
1641	39	male	2	left	2339	888	314	2339	DigitalEmbryo	red	24fps	26
1642	39	male	3	left	1084	1146	1311	1084	DigitalEmbryo	red	24fps	27
1643	39	male	3	right	490	1289	1762	1762	DigitalEmbryo	red	24fps	28
1644	39	male	3	left	1687	1047	807	1687	DigitalEmbryo	red	24fps	29
1645	39	male	3	right	1798	700	1043	1043	DigitalEmbryo	red	24fps	30
1646	39	male	3	left	2470	989	82	2470	DigitalEmbryo	red	24fps	31
1647	39	male	3	right	2598	860	84	84	DigitalEmbryo	red	24fps	32
1648	39	male	3	left	2447	995	99	2447	DigitalEmbryo	red	24fps	33
1649	39	male	3	left	2068	1241	232	2068	DigitalEmbryo	red	24fps	34
1650	39	male	3	right	1911	889	741	741	DigitalEmbryo	red	24fps	35
1651	39	male	3	right	857	956	1728	1728	DigitalEmbryo	red	24fps	36
1652	39	male	3	left	1155	1011	1374	1155	DigitalEmbryo	red	24fps	37
1653	39	male	3	right	1199	970	1371	1371	DigitalEmbryo	red	24fps	38
1654	39	male	3	left	338	1097	2105	338	DigitalEmbryo	red	24fps	39
1655	39	male	4	left	456	1006	2079	456	DigitalEmbryo	red	24fps	40
1656	39	male	4	right	1372	543	1627	1627	DigitalEmbryo	red	24fps	41
1657	39	male	4	left	1356	919	1266	1356	DigitalEmbryo	red	24fps	42
1658	39	male	4	right	1385	1703	452	452	DigitalEmbryo	red	24fps	43
1659	39	male	4	right	2001	797	742	742	DigitalEmbryo	red	24fps	44
1660	39	male	4	left	1040	1346	1155	1040	DigitalEmbryo	red	24fps	45
1661	39	male	4	left	577	1555	1409	577	DigitalEmbryo	red	24fps	46
1662	39	male	4	right	2161	1314	64	64	DigitalEmbryo	red	24fps	47
1663	39	male	4	left	994	1194	1352	994	DigitalEmbryo	red	24fps	48
1664	39	male	4	right	1949	884	707	707	DigitalEmbryo	red	24fps	49
1665	39	male	4	left	403	1145	1992	403	DigitalEmbryo	red	24fps	50
1666	39	male	4	right	982	1979	580	580	DigitalEmbryo	red	24fps	51
1667	39	male	4	left	353	1583	1605	353	DigitalEmbryo	red	24fps	52
1668	39	male	5	left	467	2271	803	467	DigitalEmbryo	red	24fps	53
1669	39	male	5	right	1151	1498	892	892	DigitalEmbryo	red	24fps	54
1670	39	male	5	left	1637	1620	283	1637	DigitalEmbryo	red	24fps	55
1671	39	male	5	right	311	2616	613	613	DigitalEmbryo	red	24fps	56
1672	39	male	5	left	855	1147	1538	855	DigitalEmbryo	red	24fps	57
1673	39	male	5	right	2108	1106	327	327	DigitalEmbryo	red	24fps	58
1674	39	male	5	left	479	1079	1982	479	DigitalEmbryo	red	24fps	59
1675	39	male	5	right	929	1320	1291	1291	DigitalEmbryo	red	24fps	60
1676	39	male	5	left	627	1201	1712	627	DigitalEmbryo	red	24fps	61
1677	39	male	5	right	84	1396	2061	2061	DigitalEmbryo	red	24fps	62
1678	39	male	5	left	92	1607	1842	92	DigitalEmbryo	red	24fps	63
1679	39	male	5	right	756	1784	1001	1001	DigitalEmbryo	red	24fps	64
1680	39	male	5	left	226	1883	1432	226	DigitalEmbryo	red	24fps	65
1681	42	female	1	left	711	365	2464	711	DigitalEmbryo	red	24fps	1
1682	42	female	1	right	1712	155	1674	1674	DigitalEmbryo	red	24fps	2
1683	42	female	1	left	1373	125	2043	1373	DigitalEmbryo	red	24fps	3
1684	42	female	1	right	998	75	2467	2467	DigitalEmbryo	red	24fps	4
1685	42	female	1	right	2008	164	1370	1370	DigitalEmbryo	red	24fps	5
1686	42	female	1	left	2145	72	1325	2145	DigitalEmbryo	red	24fps	6
1687	42	female	1	right	1514	265	1762	1762	DigitalEmbryo	red	24fps	7
1688	42	female	1	left	1618	358	1565	1618	DigitalEmbryo	red	24fps	8
1689	42	female	1	left	1761	408	1372	1761	DigitalEmbryo	red	24fps	9
1690	42	female	1	right	2828	164	549	549	DigitalEmbryo	red	24fps	10
1691	42	female	1	left	1855	190	1496	1855	DigitalEmbryo	red	24fps	11
1692	42	female	1	right	2602	115	822	822	DigitalEmbryo	red	24fps	12
1693	42	female	1	left	2523	163	855	2523	DigitalEmbryo	red	24fps	13
1694	42	female	2	left	1276	98	2166	1276	DigitalEmbryo	red	24fps	14
1695	42	female	2	right	1627	214	1700	1700	DigitalEmbryo	red	24fps	15
1696	42	female	2	left	1284	646	1612	1284	DigitalEmbryo	red	24fps	16
1697	42	female	2	right	1475	1840	225	225	DigitalEmbryo	red	24fps	17
1698	42	female	2	left	858	2663	19	858	DigitalEmbryo	red	24fps	18
1699	42	female	2	right	1112	2427	2	2	DigitalEmbryo	red	24fps	19
1700	42	female	2	left	1905	724	912	1905	DigitalEmbryo	red	24fps	20
1701	42	female	2	right	1875	654	1012	1012	DigitalEmbryo	red	24fps	21
1702	42	female	2	left	2478	755	308	2478	DigitalEmbryo	red	24fps	22
1703	42	female	2	right	1864	1136	539	539	DigitalEmbryo	red	24fps	23
1704	42	female	2	left	816	1176	1547	816	DigitalEmbryo	red	24fps	24
1705	42	female	2	right	1383	718	1440	1440	DigitalEmbryo	red	24fps	25
1706	42	female	2	left	2655	469	417	2655	DigitalEmbryo	red	24fps	26
1707	42	female	3	left	2298	943	299	2298	DigitalEmbryo	red	24fps	27
1708	42	female	3	right	1232	641	1667	1667	DigitalEmbryo	red	24fps	28
1709	42	female	3	left	1923	871	747	1923	DigitalEmbryo	red	24fps	29
1710	42	female	3	right	1609	534	1396	1396	DigitalEmbryo	red	24fps	30
1711	42	female	3	left	1233	827	1480	1233	DigitalEmbryo	red	24fps	31
1712	42	female	3	right	1360	284	1897	1897	DigitalEmbryo	red	24fps	32
1713	42	female	3	left	1685	525	1332	1685	DigitalEmbryo	red	24fps	33
1714	42	female	3	left	993	830	1719	993	DigitalEmbryo	red	24fps	34
1715	42	female	3	right	645	742	2155	2155	DigitalEmbryo	red	24fps	35
1716	42	female	3	right	1881	1316	344	344	DigitalEmbryo	red	24fps	36
1717	42	female	3	left	1994	793	754	1994	DigitalEmbryo	red	24fps	37
1718	42	female	3	right	1599	1097	845	845	DigitalEmbryo	red	24fps	38
1719	42	female	3	left	1560	677	1304	1560	DigitalEmbryo	red	24fps	39
1720	42	female	4	left	2188	835	518	2188	DigitalEmbryo	red	24fps	40
1721	42	female	4	right	2985	501	55	55	DigitalEmbryo	red	24fps	41
1722	42	female	4	left	672	895	1973	672	DigitalEmbryo	red	24fps	42
1723	42	female	4	right	2398	596	547	547	DigitalEmbryo	red	24fps	43
1724	42	female	4	right	2413	706	422	422	DigitalEmbryo	red	24fps	44
1725	42	female	4	left	1400	553	1587	1400	DigitalEmbryo	red	24fps	45
1726	42	female	4	left	134	990	2417	134	DigitalEmbryo	red	24fps	46
1727	42	female	4	right	1860	934	747	747	DigitalEmbryo	red	24fps	47
1728	42	female	4	left	879	1236	1426	879	DigitalEmbryo	red	24fps	48
1729	42	female	4	right	2588	862	91	91	DigitalEmbryo	red	24fps	49
1730	42	female	4	left	121	878	2542	121	DigitalEmbryo	red	24fps	50
1731	42	female	4	right	2467	1046	28	28	DigitalEmbryo	red	24fps	51
1732	42	female	4	left	546	1632	1363	546	DigitalEmbryo	red	24fps	52
1733	42	female	5	left	1073	912	1555	1073	DigitalEmbryo	red	24fps	53
1734	42	female	5	right	1412	1383	747	747	DigitalEmbryo	red	24fps	54
1735	42	female	5	left	276	1921	1344	276	DigitalEmbryo	red	24fps	55
1736	42	female	5	right	2158	1355	27	27	DigitalEmbryo	red	24fps	56
1737	42	female	5	left	1944	1106	490	1944	DigitalEmbryo	red	24fps	57
1738	42	female	5	right	2402	1053	86	86	DigitalEmbryo	red	24fps	58
1739	42	female	5	left	612	1526	1403	612	DigitalEmbryo	red	24fps	59
1740	42	female	5	right	2026	1506	8	8	DigitalEmbryo	red	24fps	60
1741	42	female	5	left	1221	1680	640	1221	DigitalEmbryo	red	24fps	61
1742	42	female	5	right	1595	1874	70	70	DigitalEmbryo	red	24fps	62
1743	42	female	5	left	1512	1697	331	1512	DigitalEmbryo	red	24fps	63
1744	42	female	5	right	2055	1486	0	0	DigitalEmbryo	red	24fps	64
1745	42	female	5	left	1957	1551	33	1957	DigitalEmbryo	red	24fps	65
1746	45	female	1	left	2206	1304	31	2206	DigitalEmbryo	red	24fps	1
1747	45	female	1	right	3293	118	130	130	DigitalEmbryo	red	24fps	2
1748	45	female	1	left	1034	81	2424	1034	DigitalEmbryo	red	24fps	3
1749	45	female	1	right	1453	164	1924	1924	DigitalEmbryo	red	24fps	4
1750	45	female	1	right	2247	235	1055	1055	DigitalEmbryo	red	24fps	5
1751	45	female	1	left	3095	166	279	3095	DigitalEmbryo	red	24fps	6
1752	45	female	1	right	1148	137	2256	2256	DigitalEmbryo	red	24fps	7
1753	45	female	1	left	2756	142	642	2756	DigitalEmbryo	red	24fps	8
1754	45	female	1	left	2177	268	1096	2177	DigitalEmbryo	red	24fps	9
1755	45	female	1	right	2854	58	629	629	DigitalEmbryo	red	24fps	10
1756	45	female	1	left	1966	276	1299	1966	DigitalEmbryo	red	24fps	11
1757	45	female	1	right	2543	188	810	810	DigitalEmbryo	red	24fps	12
1758	45	female	1	left	2382	249	909	2382	DigitalEmbryo	red	24fps	13
1759	45	female	2	left	3236	42	262	3236	DigitalEmbryo	red	24fps	14
1760	45	female	2	right	2395	501	645	645	DigitalEmbryo	red	24fps	15
1761	45	female	2	left	1537	113	1891	1537	DigitalEmbryo	red	24fps	16
1762	45	female	2	right	1701	157	1683	1683	DigitalEmbryo	red	24fps	17
1763	45	female	2	left	273	166	3102	273	DigitalEmbryo	red	24fps	18
1764	45	female	2	right	707	252	2582	2582	DigitalEmbryo	red	24fps	19
1765	45	female	2	left	610	248	2683	610	DigitalEmbryo	red	24fps	20
1766	45	female	2	right	2979	264	298	298	DigitalEmbryo	red	24fps	21
1767	45	female	2	left	391	299	2848	391	DigitalEmbryo	red	24fps	22
1768	45	female	2	right	2298	176	1065	1065	DigitalEmbryo	red	24fps	23
1769	45	female	2	left	1975	430	1135	1975	DigitalEmbryo	red	24fps	24
1770	45	female	2	right	2988	235	318	318	DigitalEmbryo	red	24fps	25
1771	45	female	2	left	55	373	3113	55	DigitalEmbryo	red	24fps	26
1772	45	female	3	left	6	218	3317	6	DigitalEmbryo	red	24fps	27
1773	45	female	3	right	1979	422	1140	1140	DigitalEmbryo	red	24fps	28
1774	45	female	3	left	1510	1532	500	1510	DigitalEmbryo	red	24fps	29
1775	45	female	3	right	938	808	1794	1794	DigitalEmbryo	red	24fps	30
1776	45	female	3	left	963	964	1614	963	DigitalEmbryo	red	24fps	31
1777	45	female	3	right	955	721	1864	1864	DigitalEmbryo	red	24fps	32
1778	45	female	3	left	1785	934	822	1785	DigitalEmbryo	red	24fps	33
1779	45	female	3	left	2436	985	120	2436	DigitalEmbryo	red	24fps	34
1780	45	female	3	right	2052	873	615	615	DigitalEmbryo	red	24fps	35
1781	45	female	3	right	271	695	2575	2575	DigitalEmbryo	red	24fps	36
1782	45	female	3	left	1192	1165	1184	1192	DigitalEmbryo	red	24fps	37
1783	45	female	3	right	1079	949	1513	1513	DigitalEmbryo	red	24fps	38
1784	45	female	3	left	1162	761	1618	1162	DigitalEmbryo	red	24fps	39
1785	45	female	4	left	47	1246	2246	47	DigitalEmbryo	red	24fps	40
1786	45	female	4	right	125	671	2745	2745	DigitalEmbryo	red	24fps	41
1787	45	female	4	left	78	466	2998	78	DigitalEmbryo	red	24fps	42
1788	45	female	4	right	559	2511	471	471	DigitalEmbryo	red	24fps	43
1789	45	female	4	right	638	589	2313	2313	DigitalEmbryo	red	24fps	44
1790	45	female	4	left	95	744	2702	95	DigitalEmbryo	red	24fps	45
1791	45	female	4	left	2261	462	818	2261	DigitalEmbryo	red	24fps	46
1792	45	female	4	right	623	723	2195	2195	DigitalEmbryo	red	24fps	47
1793	45	female	4	left	116	955	2470	116	DigitalEmbryo	red	24fps	48
1794	45	female	4	right	515	763	2263	2263	DigitalEmbryo	red	24fps	49
1795	45	female	4	left	797	1213	1531	797	DigitalEmbryo	red	24fps	50
1796	45	female	4	right	973	1642	926	926	DigitalEmbryo	red	24fps	51
1797	45	female	4	left	128	529	2884	128	DigitalEmbryo	red	24fps	52
1798	45	female	5	left	248	755	2539	248	DigitalEmbryo	red	24fps	53
1799	45	female	5	right	958	973	1610	1610	DigitalEmbryo	red	24fps	54
1800	45	female	5	left	79	614	2849	79	DigitalEmbryo	red	24fps	55
1801	45	female	5	right	227	517	2797	2797	DigitalEmbryo	red	24fps	56
1802	45	female	5	left	153	550	2838	153	DigitalEmbryo	red	24fps	57
1803	45	female	5	right	363	1024	2153	2153	DigitalEmbryo	red	24fps	58
1804	45	female	5	left	288	1122	2131	288	DigitalEmbryo	red	24fps	59
1805	45	female	5	right	1164	1113	1264	1264	DigitalEmbryo	red	24fps	60
1806	45	female	5	left	366	585	2590	366	DigitalEmbryo	red	24fps	61
1807	45	female	5	right	1291	1636	613	613	DigitalEmbryo	red	24fps	62
1808	45	female	5	left	1184	1330	1026	1184	DigitalEmbryo	red	24fps	63
1809	45	female	5	right	2037	1456	47	47	DigitalEmbryo	red	24fps	64
1810	45	female	5	left	1562	966	1013	1562	DigitalEmbryo	red	24fps	65
1941	48	female	1	left	0	765	2776	0	DigitalEmbryo	red	24fps	1
1942	48	female	1	right	1627	96	1819	1819	DigitalEmbryo	red	24fps	2
1943	48	female	1	left	2798	282	461	2798	DigitalEmbryo	red	24fps	3
1944	48	female	1	right	2695	404	440	440	DigitalEmbryo	red	24fps	4
1945	48	female	1	right	2186	753	603	603	DigitalEmbryo	red	24fps	5
1946	48	female	1	left	2273	264	1005	2273	DigitalEmbryo	red	24fps	6
1947	48	female	1	right	2213	544	785	785	DigitalEmbryo	red	24fps	7
1948	48	female	1	left	856	530	2154	856	DigitalEmbryo	red	24fps	8
1949	48	female	1	left	341	212	2986	341	DigitalEmbryo	red	24fps	9
1950	48	female	1	right	2280	662	599	599	DigitalEmbryo	red	24fps	10
1951	48	female	1	left	296	696	2549	296	DigitalEmbryo	red	24fps	11
1952	48	female	1	right	2985	353	203	203	DigitalEmbryo	red	24fps	12
1953	48	female	1	left	496	145	2900	496	DigitalEmbryo	red	24fps	13
1954	48	female	2	left	1318	314	1909	1318	DigitalEmbryo	red	24fps	14
1955	48	female	2	right	2690	270	582	582	DigitalEmbryo	red	24fps	15
1956	48	female	2	left	1030	158	2349	1030	DigitalEmbryo	red	24fps	16
1957	48	female	2	right	2376	150	1013	1013	DigitalEmbryo	red	24fps	17
1958	48	female	2	left	775	541	2226	775	DigitalEmbryo	red	24fps	18
1959	48	female	2	right	1450	884	1208	1208	DigitalEmbryo	red	24fps	19
1960	48	female	2	left	1089	1267	1186	1089	DigitalEmbryo	red	24fps	20
1961	48	female	2	right	1882	1550	109	109	DigitalEmbryo	red	24fps	21
1962	48	female	2	left	570	1696	1275	570	DigitalEmbryo	red	24fps	22
1963	48	female	2	right	1447	1736	358	358	DigitalEmbryo	red	24fps	23
1964	48	female	2	left	264	1221	2056	264	DigitalEmbryo	red	24fps	24
1965	48	female	2	right	1737	1229	575	575	DigitalEmbryo	red	24fps	25
1966	48	female	2	left	1057	602	1882	1057	DigitalEmbryo	red	24fps	26
1967	48	female	3	left	154	1382	2005	154	DigitalEmbryo	red	24fps	27
1968	48	female	3	right	1539	1283	719	719	DigitalEmbryo	red	24fps	28
1969	48	female	3	left	580	1653	1307	580	DigitalEmbryo	red	24fps	29
1970	48	female	3	right	2045	1474	22	22	DigitalEmbryo	red	24fps	30
1971	48	female	3	left	49	1455	2038	49	DigitalEmbryo	red	24fps	31
1972	48	female	3	right	1335	1336	870	870	DigitalEmbryo	red	24fps	32
1973	48	female	3	left	1244	941	1357	1244	DigitalEmbryo	red	24fps	33
1974	48	female	3	left	85	1482	1974	85	DigitalEmbryo	red	24fps	34
1975	48	female	3	right	1893	1511	137	137	DigitalEmbryo	red	24fps	35
1976	48	female	3	right	1803	1528	210	210	DigitalEmbryo	red	24fps	36
1977	48	female	3	left	67	1158	2315	67	DigitalEmbryo	red	24fps	37
1978	48	female	3	right	1785	1552	204	204	DigitalEmbryo	red	24fps	38
1979	48	female	3	left	17	791	2731	17	DigitalEmbryo	red	24fps	39
1980	48	female	4	left	55	899	2587	55	DigitalEmbryo	red	24fps	40
1981	48	female	4	right	2101	1314	125	125	DigitalEmbryo	red	24fps	41
1982	48	female	4	left	485	1122	1932	485	DigitalEmbryo	red	24fps	42
1983	48	female	4	right	2411	984	146	146	DigitalEmbryo	red	24fps	43
1984	48	female	4	right	2596	899	46	46	DigitalEmbryo	red	24fps	44
1985	48	female	4	left	447	1211	1882	447	DigitalEmbryo	red	24fps	45
1986	48	female	4	left	11	705	2825	11	DigitalEmbryo	red	24fps	46
1987	48	female	4	right	2114	1304	123	123	DigitalEmbryo	red	24fps	47
1988	48	female	4	left	1762	1050	729	1762	DigitalEmbryo	red	24fps	48
1989	48	female	4	right	2281	1222	37	37	DigitalEmbryo	red	24fps	49
1990	48	female	4	left	74	1338	2127	74	DigitalEmbryo	red	24fps	50
1991	48	female	4	right	1385	2127	29	29	DigitalEmbryo	red	24fps	51
1992	48	female	4	left	368	2380	793	368	DigitalEmbryo	red	24fps	52
1993	48	female	5	left	227	1190	2123	227	DigitalEmbryo	red	24fps	53
1994	48	female	5	right	1445	1964	130	130	DigitalEmbryo	red	24fps	54
1995	48	female	5	left	43	1691	1804	43	DigitalEmbryo	red	24fps	55
1996	48	female	5	right	2234	1274	33	33	DigitalEmbryo	red	24fps	56
1997	48	female	5	left	278	843	2420	278	DigitalEmbryo	red	24fps	57
1998	48	female	5	right	1976	1545	18	18	DigitalEmbryo	red	24fps	58
1999	48	female	5	left	149	1067	2323	149	DigitalEmbryo	red	24fps	59
2000	48	female	5	right	2382	997	160	160	DigitalEmbryo	red	24fps	60
2001	48	female	5	left	87	1735	1717	87	DigitalEmbryo	red	24fps	61
2002	48	female	5	right	2270	1209	61	61	DigitalEmbryo	red	24fps	62
2003	48	female	5	left	111	1472	1958	111	DigitalEmbryo	red	24fps	63
2004	48	female	5	right	1971	1451	117	117	DigitalEmbryo	red	24fps	64
2005	48	female	5	left	46	1423	2071	46	DigitalEmbryo	red	24fps	65
2006	51	male	1	left	435	626	2462	435	DigitalEmbryo	red	24fps	1
2007	51	male	1	right	1954	617	950	950	DigitalEmbryo	red	24fps	2
2008	51	male	1	left	830	600	2097	830	DigitalEmbryo	red	24fps	3
2009	51	male	1	right	820	420	2300	2300	DigitalEmbryo	red	24fps	4
2010	51	male	1	right	759	562	2220	2220	DigitalEmbryo	red	24fps	5
2011	51	male	1	left	415	705	2416	415	DigitalEmbryo	red	24fps	6
2012	51	male	1	right	847	768	1926	1926	DigitalEmbryo	red	24fps	7
2013	51	male	1	left	2583	571	381	2583	DigitalEmbryo	red	24fps	8
2014	51	male	1	left	1482	1426	628	1482	DigitalEmbryo	red	24fps	9
2015	51	male	1	right	408	935	2188	2188	DigitalEmbryo	red	24fps	10
2016	51	male	1	left	583	911	2041	583	DigitalEmbryo	red	24fps	11
2017	51	male	1	right	470	1250	1811	1811	DigitalEmbryo	red	24fps	12
2018	51	male	1	left	874	821	1842	874	DigitalEmbryo	red	24fps	13
2019	51	male	2	left	1240	1121	1177	1240	DigitalEmbryo	red	24fps	14
2020	51	male	2	right	2241	728	567	567	DigitalEmbryo	red	24fps	15
2021	51	male	2	left	2000	1031	504	2000	DigitalEmbryo	red	24fps	16
2022	51	male	2	right	1637	1419	326	326	DigitalEmbryo	red	24fps	17
2023	51	male	2	left	605	1674	1259	605	DigitalEmbryo	red	24fps	18
2024	51	male	2	right	805	828	1907	1907	DigitalEmbryo	red	24fps	19
2025	51	male	2	left	1371	1164	1004	1371	DigitalEmbryo	red	24fps	20
2026	51	male	2	right	648	1299	1592	1592	DigitalEmbryo	red	24fps	21
2027	51	male	2	left	1040	1275	1226	1040	DigitalEmbryo	red	24fps	22
2028	51	male	2	right	783	809	1950	1950	DigitalEmbryo	red	24fps	23
2029	51	male	2	left	829	1083	1627	829	DigitalEmbryo	red	24fps	24
2030	51	male	2	right	1767	895	870	870	DigitalEmbryo	red	24fps	25
2031	51	male	2	left	715	1039	1785	715	DigitalEmbryo	red	24fps	26
2032	51	male	3	left	404	1156	1979	404	DigitalEmbryo	red	24fps	27
2033	51	male	3	right	508	890	2144	2144	DigitalEmbryo	red	24fps	28
2034	51	male	3	left	1593	931	1017	1593	DigitalEmbryo	red	24fps	29
2035	51	male	3	right	1796	1416	328	328	DigitalEmbryo	red	24fps	30
2036	51	male	3	left	1291	1478	771	1291	DigitalEmbryo	red	24fps	31
2037	51	male	3	right	1672	1302	567	567	DigitalEmbryo	red	24fps	32
2038	51	male	3	left	1086	1435	1020	1086	DigitalEmbryo	red	24fps	33
2039	51	male	3	left	1253	1255	1033	1253	DigitalEmbryo	red	24fps	34
2040	51	male	3	right	1140	1596	804	804	DigitalEmbryo	red	24fps	35
2041	51	male	3	right	2051	1403	87	87	DigitalEmbryo	red	24fps	36
2042	51	male	3	left	1112	1577	852	1112	DigitalEmbryo	red	24fps	37
2043	51	male	3	right	827	2017	697	697	DigitalEmbryo	red	24fps	38
2044	51	male	3	left	407	1575	1559	407	DigitalEmbryo	red	24fps	39
2045	51	male	4	left	652	1133	1756	652	DigitalEmbryo	red	24fps	40
2046	51	male	4	right	559	1215	1766	1766	DigitalEmbryo	red	24fps	41
2047	51	male	4	left	971	1018	1552	971	DigitalEmbryo	red	24fps	42
2048	51	male	4	right	675	1482	1383	1383	DigitalEmbryo	red	24fps	43
2049	51	male	4	right	2325	1087	128	128	DigitalEmbryo	red	24fps	44
2050	51	male	4	left	1439	1624	478	1439	DigitalEmbryo	red	24fps	45
2051	51	male	4	left	1323	1481	736	1323	DigitalEmbryo	red	24fps	46
2052	51	male	4	right	1256	1495	790	790	DigitalEmbryo	red	24fps	47
2053	51	male	4	left	1790	1252	498	1790	DigitalEmbryo	red	24fps	48
2054	51	male	4	right	1144	1591	801	801	DigitalEmbryo	red	24fps	49
2055	51	male	4	left	1521	1272	747	1521	DigitalEmbryo	red	24fps	50
2056	51	male	4	right	969	1833	738	738	DigitalEmbryo	red	24fps	51
2057	51	male	4	left	563	1710	1268	563	DigitalEmbryo	red	24fps	52
2058	51	male	5	left	1108	1107	1326	1108	DigitalEmbryo	red	24fps	53
2059	51	male	5	right	428	1682	1429	1429	DigitalEmbryo	red	24fps	54
2060	51	male	5	left	526	1319	1696	526	DigitalEmbryo	red	24fps	55
2061	51	male	5	right	1347	978	1213	1213	DigitalEmbryo	red	24fps	56
2062	51	male	5	left	1205	1481	854	1205	DigitalEmbryo	red	24fps	57
2063	51	male	5	right	1139	1530	872	872	DigitalEmbryo	red	24fps	58
2064	51	male	5	left	702	1315	1522	702	DigitalEmbryo	red	24fps	59
2065	51	male	5	right	591	1154	1796	1796	DigitalEmbryo	red	24fps	60
2066	51	male	5	left	115	1328	2098	115	DigitalEmbryo	red	24fps	61
2067	51	male	5	right	703	1295	1543	1543	DigitalEmbryo	red	24fps	62
2068	51	male	5	left	57	1422	2062	57	DigitalEmbryo	red	24fps	63
2069	51	male	5	right	458	1555	1528	1528	DigitalEmbryo	red	24fps	64
2070	51	male	5	left	940	2122	478	940	DigitalEmbryo	red	24fps	65
2071	54	female	1	left	881	534	2125	881	DigitalEmbryo	red	24fps	1
2072	54	female	1	right	1135	678	1729	1729	DigitalEmbryo	red	24fps	2
2073	54	female	1	left	1070	385	2086	1070	DigitalEmbryo	red	24fps	3
2074	54	female	1	right	2293	720	527	527	DigitalEmbryo	red	24fps	4
2075	54	female	1	right	1895	602	1044	1044	DigitalEmbryo	red	24fps	5
2076	54	female	1	left	2981	219	341	2981	DigitalEmbryo	red	24fps	6
2077	54	female	1	right	1673	493	1375	1375	DigitalEmbryo	red	24fps	7
2078	54	female	1	left	618	755	2168	618	DigitalEmbryo	red	24fps	8
2079	54	female	1	left	3038	174	329	3038	DigitalEmbryo	red	24fps	9
2080	54	female	1	right	3541	0	0	0	DigitalEmbryo	red	24fps	10
2081	54	female	1	left	3107	249	184	3107	DigitalEmbryo	red	24fps	11
2082	54	female	1	right	2919	358	262	262	DigitalEmbryo	red	24fps	12
2083	54	female	1	left	57	148	3335	57	DigitalEmbryo	red	24fps	13
2084	54	female	2	left	1340	340	1860	1340	DigitalEmbryo	red	24fps	14
2085	54	female	2	right	1861	302	1379	1379	DigitalEmbryo	red	24fps	15
2086	54	female	2	left	1520	251	1770	1520	DigitalEmbryo	red	24fps	16
2087	54	female	2	right	2252	177	1112	1112	DigitalEmbryo	red	24fps	17
2088	54	female	2	left	2226	292	1023	2226	DigitalEmbryo	red	24fps	18
2089	54	female	2	right	1886	351	1304	1304	DigitalEmbryo	red	24fps	19
2090	54	female	2	left	1061	208	2271	1061	DigitalEmbryo	red	24fps	20
2091	54	female	2	right	1566	177	1798	1798	DigitalEmbryo	red	24fps	21
2092	54	female	2	left	1826	152	1564	1826	DigitalEmbryo	red	24fps	22
2093	54	female	2	right	1566	223	1753	1753	DigitalEmbryo	red	24fps	23
2094	54	female	2	left	1180	376	1985	1180	DigitalEmbryo	red	24fps	24
2095	54	female	2	right	2216	241	1084	1084	DigitalEmbryo	red	24fps	25
2096	54	female	2	left	1162	179	2200	1162	DigitalEmbryo	red	24fps	26
2097	54	female	3	left	1537	134	1868	1537	DigitalEmbryo	red	24fps	27
2098	54	female	3	right	1493	182	1865	1865	DigitalEmbryo	red	24fps	28
2099	54	female	3	left	1910	213	1418	1910	DigitalEmbryo	red	24fps	29
2100	54	female	3	right	1553	498	1490	1490	DigitalEmbryo	red	24fps	30
2101	54	female	3	left	1277	229	2035	1277	DigitalEmbryo	red	24fps	31
2102	54	female	3	right	1686	297	1558	1558	DigitalEmbryo	red	24fps	32
2103	54	female	3	left	1354	456	1731	1354	DigitalEmbryo	red	24fps	33
2104	54	female	3	left	1699	412	1430	1699	DigitalEmbryo	red	24fps	34
2105	54	female	3	right	1825	378	1338	1338	DigitalEmbryo	red	24fps	35
2106	54	female	3	right	1754	823	964	964	DigitalEmbryo	red	24fps	36
2107	54	female	3	left	1397	338	1806	1397	DigitalEmbryo	red	24fps	37
2108	54	female	3	right	685	1677	1179	1179	DigitalEmbryo	red	24fps	38
2109	54	female	3	left	365	1819	1357	365	DigitalEmbryo	red	24fps	39
2110	54	female	4	left	871	1503	1167	871	DigitalEmbryo	red	24fps	40
2111	54	female	4	right	1700	1361	480	480	DigitalEmbryo	red	24fps	41
2112	54	female	4	left	2248	955	337	2248	DigitalEmbryo	red	24fps	42
2113	54	female	4	right	1443	822	1276	1276	DigitalEmbryo	red	24fps	43
2114	54	female	4	right	2683	789	70	70	DigitalEmbryo	red	24fps	44
2115	54	female	4	left	765	935	1841	765	DigitalEmbryo	red	24fps	45
2116	54	female	4	left	296	1067	2179	296	DigitalEmbryo	red	24fps	46
2117	54	female	4	right	132	769	2640	2640	DigitalEmbryo	red	24fps	47
2118	54	female	4	left	1519	1179	843	1519	DigitalEmbryo	red	24fps	48
2119	54	female	4	right	2266	611	664	664	DigitalEmbryo	red	24fps	49
2120	54	female	4	left	1483	1098	960	1483	DigitalEmbryo	red	24fps	50
2121	54	female	4	right	1894	952	694	694	DigitalEmbryo	red	24fps	51
2122	54	female	4	left	2810	391	339	2810	DigitalEmbryo	red	24fps	52
2123	54	female	5	left	73	920	2548	73	DigitalEmbryo	red	24fps	53
2124	54	female	5	right	121	768	2651	2651	DigitalEmbryo	red	24fps	54
2125	54	female	5	left	1832	651	1058	1832	DigitalEmbryo	red	24fps	55
2126	54	female	5	right	152	570	2819	2819	DigitalEmbryo	red	24fps	56
2127	54	female	5	left	916	740	1885	916	DigitalEmbryo	red	24fps	57
2128	54	female	5	right	108	389	3044	3044	DigitalEmbryo	red	24fps	58
2129	54	female	5	left	63	1472	2005	63	DigitalEmbryo	red	24fps	59
2130	54	female	5	right	31	827	2682	2682	DigitalEmbryo	red	24fps	60
2131	54	female	5	left	117	1070	2354	117	DigitalEmbryo	red	24fps	61
2132	54	female	5	right	2844	636	61	61	DigitalEmbryo	red	24fps	62
2133	54	female	5	left	915	1353	1273	915	DigitalEmbryo	red	24fps	63
2134	54	female	5	right	46	3356	139	139	DigitalEmbryo	red	24fps	64
2135	54	female	5	left	2085	597	859	2085	DigitalEmbryo	red	24fps	65
2331	57	male	1	left	1636	729	1176	1636	DigitalEmbryo	red	24fps	1
2332	57	male	1	right	2578	243	720	720	DigitalEmbryo	red	24fps	2
2333	57	male	1	left	1665	258	1617	1665	DigitalEmbryo	red	24fps	3
2334	57	male	1	right	2653	328	560	560	DigitalEmbryo	red	24fps	4
2335	57	male	1	right	2285	478	778	778	DigitalEmbryo	red	24fps	5
2336	57	male	1	left	2144	257	1140	2144	DigitalEmbryo	red	24fps	6
2337	57	male	1	right	1920	201	1421	1421	DigitalEmbryo	red	24fps	7
2338	57	male	1	left	1905	196	1440	1905	DigitalEmbryo	red	24fps	8
2339	57	male	1	left	2555	145	841	2555	DigitalEmbryo	red	24fps	9
2340	57	male	1	right	1346	150	2043	2043	DigitalEmbryo	red	24fps	10
2341	57	male	1	left	2750	89	702	2750	DigitalEmbryo	red	24fps	11
2342	57	male	1	right	2040	142	1359	1359	DigitalEmbryo	red	24fps	12
2343	57	male	1	left	2488	52	1001	2488	DigitalEmbryo	red	24fps	13
2344	57	male	2	left	2045	16	1480	2045	DigitalEmbryo	red	24fps	14
2345	57	male	2	right	1919	96	1526	1526	DigitalEmbryo	red	24fps	15
2346	57	male	2	left	1799	27	1714	1799	DigitalEmbryo	red	24fps	16
2347	57	male	2	right	1837	21	1682	1682	DigitalEmbryo	red	24fps	17
2348	57	male	2	left	1251	16	2273	1251	DigitalEmbryo	red	24fps	18
2349	57	male	2	right	2082	54	1406	1406	DigitalEmbryo	red	24fps	19
2350	57	male	2	left	1777	71	1694	1777	DigitalEmbryo	red	24fps	20
2351	57	male	2	right	1966	108	1467	1467	DigitalEmbryo	red	24fps	21
2352	57	male	2	left	1345	67	2126	1345	DigitalEmbryo	red	24fps	22
2353	57	male	2	right	2068	250	1222	1222	DigitalEmbryo	red	24fps	23
2354	57	male	2	left	1217	213	2111	1217	DigitalEmbryo	red	24fps	24
2355	57	male	2	right	2755	65	720	720	DigitalEmbryo	red	24fps	25
2356	57	male	2	left	1555	78	1908	1555	DigitalEmbryo	red	24fps	26
2357	57	male	3	left	2122	18	1401	2122	DigitalEmbryo	red	24fps	27
2358	57	male	3	right	2338	31	1172	1172	DigitalEmbryo	red	24fps	28
2359	57	male	3	left	1350	51	2140	1350	DigitalEmbryo	red	24fps	29
2360	57	male	3	right	1935	39	1567	1567	DigitalEmbryo	red	24fps	30
2361	57	male	3	left	1332	39	2169	1332	DigitalEmbryo	red	24fps	31
2362	57	male	3	right	2135	38	1368	1368	DigitalEmbryo	red	24fps	32
2363	57	male	3	left	1659	45	1837	1659	DigitalEmbryo	red	24fps	33
2364	57	male	3	left	2077	75	1389	2077	DigitalEmbryo	red	24fps	34
2365	57	male	3	right	2219	102	1220	1220	DigitalEmbryo	red	24fps	35
2366	57	male	3	right	2734	448	358	358	DigitalEmbryo	red	24fps	36
2367	57	male	3	left	972	413	2156	972	DigitalEmbryo	red	24fps	37
2368	57	male	3	right	2544	289	708	708	DigitalEmbryo	red	24fps	38
2369	57	male	3	left	2148	245	1148	2148	DigitalEmbryo	red	24fps	39
2370	57	male	4	left	1431	195	1915	1431	DigitalEmbryo	red	24fps	40
2371	57	male	4	right	2378	95	1069	1069	DigitalEmbryo	red	24fps	41
2372	57	male	4	left	2659	196	685	2659	DigitalEmbryo	red	24fps	42
2373	57	male	4	right	3080	96	365	365	DigitalEmbryo	red	24fps	43
2374	57	male	4	right	3107	186	247	247	DigitalEmbryo	red	24fps	44
2375	57	male	4	left	2687	105	748	2687	DigitalEmbryo	red	24fps	45
2376	57	male	4	left	2637	222	681	2637	DigitalEmbryo	red	24fps	46
2377	57	male	4	right	2971	140	430	430	DigitalEmbryo	red	24fps	47
2378	57	male	4	left	1231	246	2064	1231	DigitalEmbryo	red	24fps	48
2379	57	male	4	right	2298	163	1080	1080	DigitalEmbryo	red	24fps	49
2380	57	male	4	left	1988	221	1332	1988	DigitalEmbryo	red	24fps	50
2381	57	male	4	right	2983	234	324	324	DigitalEmbryo	red	24fps	51
2382	57	male	4	left	1757	651	1133	1757	DigitalEmbryo	red	24fps	52
2383	57	male	5	right	2365	217	958	958	DigitalEmbryo	red	24fps	53
2384	57	male	5	left	45	245	3252	45	DigitalEmbryo	red	24fps	54
2385	57	male	5	right	107	185	3249	3249	DigitalEmbryo	red	24fps	55
2386	57	male	5	left	0	197	3344	0	DigitalEmbryo	red	24fps	56
2387	57	male	5	right	2086	233	1222	1222	DigitalEmbryo	red	24fps	57
2388	57	male	5	left	1626	341	1574	1626	DigitalEmbryo	red	24fps	58
2389	57	male	5	right	1771	447	1322	1322	DigitalEmbryo	red	24fps	59
2390	57	male	5	left	1614	245	1682	1614	DigitalEmbryo	red	24fps	60
2391	57	male	5	right	2423	650	468	468	DigitalEmbryo	red	24fps	61
2392	57	male	5	left	363	255	2923	363	DigitalEmbryo	red	24fps	62
2393	59	male	1	left	754	1911	876	754	DigitalEmbryo	red	24fps	1
2394	59	male	1	right	2222	224	1095	1095	DigitalEmbryo	red	24fps	2
2395	59	male	1	left	774	172	2595	774	DigitalEmbryo	red	24fps	3
2396	59	male	1	right	2039	94	1408	1408	DigitalEmbryo	red	24fps	4
2397	59	male	1	right	1810	776	955	955	DigitalEmbryo	red	24fps	5
2398	59	male	1	left	1124	166	2250	1124	DigitalEmbryo	red	24fps	6
2399	59	male	1	right	2400	219	922	922	DigitalEmbryo	red	24fps	7
2400	59	male	1	left	1601	202	1737	1601	DigitalEmbryo	red	24fps	8
2401	59	male	1	left	645	90	2804	645	DigitalEmbryo	red	24fps	9
2402	59	male	1	right	2083	254	1203	1203	DigitalEmbryo	red	24fps	10
2403	59	male	1	left	805	366	2370	805	DigitalEmbryo	red	24fps	11
2404	59	male	1	right	2564	76	901	901	DigitalEmbryo	red	24fps	12
2405	59	male	1	left	717	107	2717	717	DigitalEmbryo	red	24fps	13
2406	59	male	2	left	464	245	2832	464	DigitalEmbryo	red	24fps	14
2407	59	male	2	right	2552	207	782	782	DigitalEmbryo	red	24fps	15
2408	59	male	2	left	909	91	2540	909	DigitalEmbryo	red	24fps	16
2409	59	male	2	right	2232	73	1235	1235	DigitalEmbryo	red	24fps	17
2410	59	male	2	left	1056	98	2387	1056	DigitalEmbryo	red	24fps	18
2411	59	male	2	right	2336	118	1088	1088	DigitalEmbryo	red	24fps	19
2412	59	male	2	left	896	96	2549	896	DigitalEmbryo	red	24fps	20
2413	59	male	2	right	2231	372	938	938	DigitalEmbryo	red	24fps	21
2414	59	male	2	left	868	126	2547	868	DigitalEmbryo	red	24fps	22
2415	59	male	2	right	2090	327	1124	1124	DigitalEmbryo	red	24fps	23
2416	59	male	2	left	959	210	2372	959	DigitalEmbryo	red	24fps	24
2417	59	male	2	right	2225	245	1071	1071	DigitalEmbryo	red	24fps	25
2418	59	male	2	left	686	55	2800	686	DigitalEmbryo	red	24fps	26
2419	59	male	3	left	1153	69	2319	1153	DigitalEmbryo	red	24fps	27
2420	59	male	3	right	2289	51	1201	1201	DigitalEmbryo	red	24fps	28
2421	59	male	3	left	917	270	2353	917	DigitalEmbryo	red	24fps	29
2422	59	male	3	right	2600	101	840	840	DigitalEmbryo	red	24fps	30
2423	59	male	3	left	1569	47	1925	1569	DigitalEmbryo	red	24fps	31
2424	59	male	3	right	2394	149	999	999	DigitalEmbryo	red	24fps	32
2425	59	male	3	left	1707	85	1750	1707	DigitalEmbryo	red	24fps	33
2426	59	male	3	left	616	76	2849	616	DigitalEmbryo	red	24fps	34
2427	59	male	3	right	2818	88	635	635	DigitalEmbryo	red	24fps	35
2428	59	male	3	right	1873	229	1439	1439	DigitalEmbryo	red	24fps	36
2429	59	male	3	left	135	965	2441	135	DigitalEmbryo	red	24fps	37
2430	59	male	3	right	2758	219	563	563	DigitalEmbryo	red	24fps	38
2431	59	male	3	left	608	25	2907	608	DigitalEmbryo	red	24fps	39
2432	59	male	4	left	361	20	3160	361	DigitalEmbryo	red	24fps	40
2433	59	male	4	right	1609	156	1776	1776	DigitalEmbryo	red	24fps	41
2434	59	male	4	left	2060	181	1300	2060	DigitalEmbryo	red	24fps	42
2435	59	male	4	right	1980	107	1454	1454	DigitalEmbryo	red	24fps	43
2436	59	male	4	right	2243	48	1249	1249	DigitalEmbryo	red	24fps	44
2437	59	male	4	left	461	31	3049	461	DigitalEmbryo	red	24fps	45
2438	59	male	4	left	1499	139	1902	1499	DigitalEmbryo	red	24fps	46
2439	59	male	4	right	2986	65	489	489	DigitalEmbryo	red	24fps	47
2440	59	male	4	left	1245	96	2200	1245	DigitalEmbryo	red	24fps	48
2441	59	male	4	right	1399	205	1937	1937	DigitalEmbryo	red	24fps	49
2442	59	male	4	left	1886	87	1568	1886	DigitalEmbryo	red	24fps	50
2443	59	male	4	right	2779	215	547	547	DigitalEmbryo	red	24fps	51
2444	59	male	4	left	2364	108	1069	2364	DigitalEmbryo	red	24fps	52
2445	59	male	5	right	2440	34	1067	1067	DigitalEmbryo	red	24fps	53
2446	59	male	5	left	3301	91	149	3301	DigitalEmbryo	red	24fps	54
2447	59	male	5	right	2563	56	923	923	DigitalEmbryo	red	24fps	55
2448	59	male	5	left	1440	210	1892	1440	DigitalEmbryo	red	24fps	56
2449	59	male	5	right	2713	150	678	678	DigitalEmbryo	red	24fps	57
2450	59	male	5	left	3110	225	206	3110	DigitalEmbryo	red	24fps	58
2451	59	male	5	right	2867	121	554	554	DigitalEmbryo	red	24fps	59
2452	59	male	5	left	2718	112	712	2718	DigitalEmbryo	red	24fps	60
2453	59	male	5	right	2246	230	1065	1065	DigitalEmbryo	red	24fps	61
2454	59	male	5	left	3081	156	304	3081	DigitalEmbryo	red	24fps	62
3430	64	male	1	left	1783.03030302992	1757.17171717135	0	1783	DigitalEmbryo	blue	24fps	1
3431	64	male	1	right	3540.20202020238	0	0	0	DigitalEmbryo	blue	24fps	2
3432	64	male	1	left	3518.18181818217	22.020202020202	0	3518	DigitalEmbryo	blue	24fps	3
3433	64	male	1	right	3540.20202020238	0	0	0	DigitalEmbryo	blue	24fps	4
3434	64	male	1	right	3540.20202020238	0	0	0	DigitalEmbryo	blue	24fps	5
3435	64	male	1	left	3540.20202020238	0	0	3540	DigitalEmbryo	blue	24fps	6
3436	64	male	1	right	3333.93939393963	206.26262626263	0	0	DigitalEmbryo	blue	24fps	7
3437	64	male	1	left	3493.13131313165	47.0707070707069	0	3493	DigitalEmbryo	blue	24fps	8
3438	64	male	1	left	3524.04040404076	16.1616161616162	0	3524	DigitalEmbryo	blue	24fps	9
3439	64	male	1	right	3456.76767676799	83.4343434343437	0	0	DigitalEmbryo	blue	24fps	10
3440	64	male	1	left	3375.15151515178	153.535353535356	11.5151515151515	3375	DigitalEmbryo	blue	24fps	11
3441	64	male	1	right	3356.56565656591	155.757575757578	27.8787878787878	27	DigitalEmbryo	blue	24fps	12
3442	64	male	1	left	3421.61616161645	118.58585858586	0	3421	DigitalEmbryo	blue	24fps	13
3443	64	male	2	left	653.93939393941	110.909090909092	2775.35353535345	653	DigitalEmbryo	blue	24fps	14
3444	64	male	2	right	2298.98989898953	343.838383838391	897.373737373761	897	DigitalEmbryo	blue	24fps	15
3445	64	male	2	left	2634.7474747473	302.020202020208	603.434343434358	2634	DigitalEmbryo	blue	24fps	16
3446	64	male	2	right	2014.54545454495	320.606060606068	1205.05050505044	1205	DigitalEmbryo	blue	24fps	17
3447	64	male	2	left	1516.56565656542	780.808080808101	1242.82828282819	1516	DigitalEmbryo	blue	24fps	18
3448	64	male	2	right	1645.45454545424	1066.06060606061	828.68686868689	828	DigitalEmbryo	blue	24fps	19
3449	64	male	2	left	1671.31313131281	782.222222222242	1086.66666666666	1671	DigitalEmbryo	blue	24fps	20
3450	64	male	2	right	1754.34343434307	1134.54545454542	651.313131313148	651	DigitalEmbryo	blue	24fps	21
3451	64	male	2	left	386.666666666675	1218.38383838376	1935.15151515106	386	DigitalEmbryo	blue	24fps	22
3452	64	male	2	right	1177.77777777772	736.161616161635	1626.26262626233	1626	DigitalEmbryo	blue	24fps	23
3453	64	male	2	left	1524.24242424218	870.101010101033	1145.85858585855	1524	DigitalEmbryo	blue	24fps	24
3454	64	male	2	right	2305.6565656562	601.616161616177	632.929292929309	632	DigitalEmbryo	blue	24fps	25
3455	64	male	2	left	2818.58585858579	425.050505050515	296.565656565663	2818	DigitalEmbryo	blue	24fps	26
3456	64	male	3	left	845.454545454567	745.454545454564	1949.29292929246	845	DigitalEmbryo	blue	24fps	27
3457	64	male	3	right	493.333333333345	489.292929292941	2557.57575757554	2557	DigitalEmbryo	blue	24fps	28
3458	64	male	3	left	1706.86868686835	557.979797979812	1275.35353535343	1706	DigitalEmbryo	blue	24fps	29
3459	64	male	3	right	1712.12121212087	487.474747474759	1340.60606060592	1340	DigitalEmbryo	blue	24fps	30
3460	64	male	3	left	2153.5353535349	623.232323232339	763.434343434363	2153	DigitalEmbryo	blue	24fps	31
3461	64	male	3	right	1064.04040404041	619.393939393955	1856.76767676726	1856	DigitalEmbryo	blue	24fps	32
3462	64	male	3	left	1012.7272727273	540.000000000013	1987.47474747426	1012	DigitalEmbryo	blue	24fps	33
3463	64	male	3	left	728.080808080827	829.696969696991	1982.42424242376	728	DigitalEmbryo	blue	24fps	34
3464	64	male	3	right	1160.20202020197	1378.78787878772	1001.21212121215	1001	DigitalEmbryo	blue	24fps	35
3465	64	male	3	right	1549.29292929268	1396.36363636346	594.545454545469	594	DigitalEmbryo	blue	24fps	36
3466	64	male	3	left	425.454545454555	998.787878787905	2115.95959595912	425	DigitalEmbryo	blue	24fps	37
3467	64	male	3	right	2305.6565656562	1055.75757575759	178.787878787882	178	DigitalEmbryo	blue	24fps	38
3468	64	male	3	left	828.68686868689	1170.70707070702	1540.80808080783	828	DigitalEmbryo	blue	24fps	39
3469	64	male	4	left	2560.2020202018	932.121212121236	47.8787878787877	2560	DigitalEmbryo	blue	24fps	40
3470	64	male	4	right	1318.98989898977	961.414141414167	1259.79797979788	1259	DigitalEmbryo	blue	24fps	41
3471	64	male	4	left	1974.94949494901	1508.68686868664	56.5656565656563	1974	DigitalEmbryo	blue	24fps	42
3472	64	male	4	right	2858.58585858582	662.626262626279	18.989898989899	18	DigitalEmbryo	blue	24fps	43
3473	64	male	4	right	3032.52525252531	413.131313131323	94.5454545454551	94	DigitalEmbryo	blue	24fps	44
3474	64	male	4	left	444.040404040415	850.909090909113	2245.25252525212	444	DigitalEmbryo	blue	24fps	45
3475	64	male	4	left	722.626262626281	694.949494949513	2122.62626262579	722	DigitalEmbryo	blue	24fps	46
3476	64	male	4	right	610.505050505066	1747.27272727237	1182.42424242418	1182	DigitalEmbryo	blue	24fps	47
3477	64	male	4	left	1000.00000000003	1666.06060606029	874.141414141437	1000	DigitalEmbryo	blue	24fps	48
3478	64	male	4	right	529.292929292942	1797.57575757537	1213.33333333326	1213	DigitalEmbryo	blue	24fps	49
3479	64	male	4	left	286.262626262632	1034.7474747475	2219.1919191915	286	DigitalEmbryo	blue	24fps	50
3480	64	male	4	right	706.060606060624	2268.48484848446	565.65656565658	565	DigitalEmbryo	blue	24fps	51
3481	64	male	4	left	1094.94949494948	1883.03030302987	562.222222222236	1094	DigitalEmbryo	blue	24fps	52
3482	64	male	5	left	1494.14141414119	1851.51515151474	194.545454545458	1494	DigitalEmbryo	blue	24fps	53
3483	64	male	5	right	1253.73737373728	1998.58585858536	287.878787878794	287	DigitalEmbryo	blue	24fps	54
3484	64	male	5	left	1706.46464646431	1699.79797979765	133.939393939396	1706	DigitalEmbryo	blue	24fps	55
3485	64	male	5	right	1312.92929292917	2152.32323232277	74.949494949495	74	DigitalEmbryo	blue	24fps	56
3486	64	male	5	left	1671.91919191887	1723.83838383804	144.444444444446	1671	DigitalEmbryo	blue	24fps	57
3487	64	male	5	right	328.080808080815	2200.60606060563	1011.51515151518	1011	DigitalEmbryo	blue	24fps	58
3488	64	male	5	left	54.3434343434341	2819.99999999994	665.858585858603	54	DigitalEmbryo	blue	24fps	59
3489	64	male	5	right	429.69696969698	2321.01010100974	789.49494949497	789	DigitalEmbryo	blue	24fps	60
3490	64	male	5	left	58.3838383838381	2332.72727272692	1149.09090909087	58	DigitalEmbryo	blue	24fps	61
3491	64	male	5	right	952.929292929318	2317.97979797944	269.292929292935	269	DigitalEmbryo	blue	24fps	62
3492	64	male	5	left	479.595959595971	2884.2424242424	176.363636363639	479	DigitalEmbryo	blue	24fps	63
3493	64	male	5	right	152.121212121214	3350.5050505053	37.5757575757575	37	DigitalEmbryo	blue	24fps	64
3494	64	male	5	left	925.45454545457	2565.25252525231	49.4949494949493	925	DigitalEmbryo	blue	24fps	65
3495	34	female	1	left	66.6666666666664	2025.25252525202	1447.27272727253	66	DigitalEmbryo	blue	24fps	1
3496	34	female	1	right	258.585858585864	915.353535353559	2366.26262626229	2366	DigitalEmbryo	blue	24fps	2
3497	34	female	1	left	2924.84848484848	418.585858585868	196.76767676768	2924	DigitalEmbryo	blue	24fps	3
3498	34	female	1	right	2334.94949494914	652.323232323249	549.696969696983	549	DigitalEmbryo	blue	24fps	4
3499	34	female	1	right	972.121212121238	277.171717171723	2290.70707070669	2290	DigitalEmbryo	blue	24fps	5
3500	34	female	1	left	3003.03030303035	176.9696969697	360.202020202028	3003	DigitalEmbryo	blue	24fps	6
3501	34	female	1	right	1055.75757575759	161.818181818184	2322.02020201984	2322	DigitalEmbryo	blue	24fps	7
3502	34	female	1	left	1772.7272727269	109.09090909091	1657.57575757545	1772	DigitalEmbryo	blue	24fps	8
3503	34	female	1	left	869.898989899012	156.767676767679	2513.33333333309	869	DigitalEmbryo	blue	24fps	9
3504	34	female	1	right	593.939393939409	74.949494949495	2870.303030303	2870	DigitalEmbryo	blue	24fps	10
3505	34	female	1	left	633.73737373739	77.3737373737375	2829.09090909085	633	DigitalEmbryo	blue	24fps	11
3506	34	female	1	right	223.434343434348	115.555555555557	3198.383838384	3198	DigitalEmbryo	blue	24fps	12
3507	34	female	1	left	1456.76767676747	180.404040404043	1902.4242424238	1456	DigitalEmbryo	blue	24fps	13
3508	34	female	2	left	3.23232323232323	542.828282828296	2994.14141414145	3	DigitalEmbryo	blue	24fps	14
3509	34	female	2	right	2674.94949494935	441.818181818192	423.434343434353	423	DigitalEmbryo	blue	24fps	15
3510	34	female	2	left	1365.65656565641	186.262626262629	1988.28282828234	1365	DigitalEmbryo	blue	24fps	16
3511	34	female	2	right	1750.50505050469	175.959595959599	1613.53535353507	1613	DigitalEmbryo	blue	24fps	17
3512	34	female	2	left	1120.60606060604	183.434343434347	2236.16161616121	1120	DigitalEmbryo	blue	24fps	18
3513	34	female	2	right	2280.8080808077	251.717171717177	1007.47474747477	1007	DigitalEmbryo	blue	24fps	19
3514	34	female	2	left	1691.91919191886	362.424242424251	1484.84848484827	1691	DigitalEmbryo	blue	24fps	20
3515	34	female	2	right	2247.87878787839	187.474747474751	1104.64646464645	1104	DigitalEmbryo	blue	24fps	21
3516	34	female	2	left	846.868686868709	263.636363636369	2429.09090909061	846	DigitalEmbryo	blue	24fps	22
3517	34	female	2	right	1417.17171717153	212.121212121216	1910.30303030258	1910	DigitalEmbryo	blue	24fps	23
3518	34	female	2	left	1165.25252525248	218.989898989903	2155.95959595914	1165	DigitalEmbryo	blue	24fps	24
3519	34	female	2	right	874.747474747497	274.14141414142	2391.11111111079	2391	DigitalEmbryo	blue	24fps	25
3520	34	female	2	left	1777.7777777774	219.595959595964	1542.62626262601	1777	DigitalEmbryo	blue	24fps	26
3521	34	female	3	left	1472.72727272706	1289.89898989887	777.575757575778	1472	DigitalEmbryo	blue	24fps	27
3522	34	female	3	right	2956.56565656567	562.020202020216	21.6161616161616	21	DigitalEmbryo	blue	24fps	28
3523	34	female	3	left	2116.56565656518	1051.51515151516	372.121212121221	2116	DigitalEmbryo	blue	24fps	29
3524	34	female	3	right	1737.37373737338	873.939393939417	928.888888888913	928	DigitalEmbryo	blue	24fps	30
3525	34	female	3	left	716.363636363655	699.191919191937	2124.64646464599	716	DigitalEmbryo	blue	24fps	31
3526	34	female	3	right	1993.73737373688	947.474747474772	598.989898989914	598	DigitalEmbryo	blue	24fps	32
3527	34	female	3	left	2555.15151515129	517.77777777779	466.666666666678	2555	DigitalEmbryo	blue	24fps	33
3528	34	female	3	left	2802.62626262619	606.060606060621	131.515151515153	2802	DigitalEmbryo	blue	24fps	34
3529	34	female	3	right	2801.61616161609	691.717171717189	46.8686868686867	46	DigitalEmbryo	blue	24fps	35
3530	34	female	3	right	2845.85858585854	538.585858585872	155.757575757578	155	DigitalEmbryo	blue	24fps	36
3531	34	female	3	left	687.070707070724	929.292929292954	1923.83838383793	687	DigitalEmbryo	blue	24fps	37
3532	34	female	3	right	1062.42424242425	528.686868686882	1949.09090909044	1949	DigitalEmbryo	blue	24fps	38
3533	34	female	3	left	910.303030303054	460.606060606072	2169.29292929248	910	DigitalEmbryo	blue	24fps	39
3534	34	female	4	left	25.6565656565656	954.54545454548	2559.99999999978	25	DigitalEmbryo	blue	24fps	40
3535	34	female	4	right	753.131313131332	901.818181818205	1885.25252525209	1885	DigitalEmbryo	blue	24fps	41
3536	34	female	4	left	2279.59595959558	1107.67676767675	152.929292929295	2279	DigitalEmbryo	blue	24fps	42
3537	34	female	4	right	1820.80808080768	418.585858585868	1300.80808080796	1300	DigitalEmbryo	blue	24fps	43
3538	34	female	4	right	1914.54545454501	605.25252525254	1020.40404040407	1020	DigitalEmbryo	blue	24fps	44
3539	34	female	4	left	305.050505050512	582.020202020216	2653.13131313115	305	DigitalEmbryo	blue	24fps	45
3540	34	female	4	left	59.7979797979795	1093.53535353534	2386.06060606029	59	DigitalEmbryo	blue	24fps	46
3541	34	female	4	right	706.868686868705	2084.04040403991	722.424242424261	722	DigitalEmbryo	blue	24fps	47
3542	34	female	4	left	75.1515151515152	1164.04040404036	2297.17171717134	75	DigitalEmbryo	blue	24fps	48
3543	34	female	4	right	2311.71717171681	1002.22222222225	226.262626262631	226	DigitalEmbryo	blue	24fps	49
3544	34	female	4	left	675.757575757593	1074.94949494949	1789.49494949457	675	DigitalEmbryo	blue	24fps	50
3545	34	female	4	right	1987.27272727224	1141.41414141411	411.515151515161	411	DigitalEmbryo	blue	24fps	51
3546	34	female	4	left	952.727272727298	815.757575757597	1771.51515151478	952	DigitalEmbryo	blue	24fps	52
3547	34	female	5	left	401.21212121213	1675.15151515119	1463.43434343414	401	DigitalEmbryo	blue	24fps	53
3548	34	female	5	right	2771.11111111102	500.606060606073	268.484848484854	268	DigitalEmbryo	blue	24fps	54
3549	34	female	5	left	1070.70707070707	1149.69696969693	1319.79797979785	1070	DigitalEmbryo	blue	24fps	55
3550	34	female	5	right	2725.25252525241	814.949494949516	0	0	DigitalEmbryo	blue	24fps	56
3551	34	female	5	left	1223.03030303022	809.49494949497	1507.67676767654	1223	DigitalEmbryo	blue	24fps	57
3552	34	female	5	right	2349.69696969663	1069.89898989899	120.606060606062	120	DigitalEmbryo	blue	24fps	58
3553	34	female	5	left	261.010101010106	1332.72727272713	1946.46464646418	261	DigitalEmbryo	blue	24fps	59
3554	34	female	5	right	1840.60606060565	1338.3838383837	361.212121212129	361	DigitalEmbryo	blue	24fps	60
3555	34	female	5	left	172.121212121215	1570.90909090883	1797.17171717133	172	DigitalEmbryo	blue	24fps	61
3556	34	female	5	right	803.636363636384	1525.25252525228	1211.31313131306	1211	DigitalEmbryo	blue	24fps	62
3557	34	female	5	left	41.6161616161615	1570.70707070681	1927.87878787833	41	DigitalEmbryo	blue	24fps	63
3558	34	female	5	right	650.505050505067	2248.88888888849	640.808080808097	640	DigitalEmbryo	blue	24fps	64
3559	34	female	5	left	39.9999999999999	1693.13131313098	1807.07070707032	39	DigitalEmbryo	blue	24fps	65
3560	37	male	1	left	2.02020202020202	3538.18181818218	0	2	DigitalEmbryo	blue	24fps	1
3561	37	male	1	right	7.27272727272728	3511.71717171752	0.202020202020202	0	DigitalEmbryo	blue	24fps	2
3562	37	male	1	left	22.2222222222222	3363.4343434346	0	22	DigitalEmbryo	blue	24fps	3
3563	37	male	1	right	3219.79797979815	320.404040404047	0	0	DigitalEmbryo	blue	24fps	4
3564	37	male	1	right	3540.20202020238	0	0	0	DigitalEmbryo	blue	24fps	5
3565	37	male	1	left	3540.20202020238	0	0	3540	DigitalEmbryo	blue	24fps	6
3566	37	male	1	right	3540.20202020238	0	0	0	DigitalEmbryo	blue	24fps	7
3567	37	male	1	left	3540.20202020238	0	0	3540	DigitalEmbryo	blue	24fps	8
3568	37	male	1	left	3540.20202020238	0	0	3540	DigitalEmbryo	blue	24fps	9
3569	37	male	1	right	3540.20202020238	0	0	0	DigitalEmbryo	blue	24fps	10
3570	37	male	1	left	3540.20202020238	0	0	3540	DigitalEmbryo	blue	24fps	11
3571	37	male	1	right	3540.20202020238	0	0	0	DigitalEmbryo	blue	24fps	12
3572	37	male	1	left	3540.20202020238	0	0	3540	DigitalEmbryo	blue	24fps	13
3573	37	male	2	left	3540.20202020238	0	0	3540	DigitalEmbryo	blue	24fps	14
3574	37	male	2	right	3539.79797979834	0.404040404040404	0	0	DigitalEmbryo	blue	24fps	15
3575	37	male	2	left	3540.00000000036	0.202020202020202	0	3540	DigitalEmbryo	blue	24fps	16
3576	37	male	2	right	12.5252525252525	32.9292929292928	3494.74747474781	3494	DigitalEmbryo	blue	24fps	17
3577	37	male	2	left	15.5555555555556	29.2929292929292	3495.35353535387	15	DigitalEmbryo	blue	24fps	18
3578	37	male	2	right	18.5858585858586	7.67676767676768	3513.93939393974	3513	DigitalEmbryo	blue	24fps	19
3579	37	male	2	left	3527.87878787914	12.3232323232323	0	3527	DigitalEmbryo	blue	24fps	20
3580	37	male	2	right	3527.67676767712	12.5252525252525	0	0	DigitalEmbryo	blue	24fps	21
3581	37	male	2	left	3057.17171717179	100.606060606061	382.424242424251	3057	DigitalEmbryo	blue	24fps	22
3582	37	male	2	right	1795.75757575719	738.585858585877	1004.64646464649	1004	DigitalEmbryo	blue	24fps	23
3583	37	male	2	left	3011.91919191924	217.171717171721	311.111111111118	3011	DigitalEmbryo	blue	24fps	24
3584	37	male	2	right	1306.46464646452	153.131313131315	2079.9999999995	2079	DigitalEmbryo	blue	24fps	25
3585	37	male	2	left	2538.38383838361	27.070707070707	974.7474747475	2538	DigitalEmbryo	blue	24fps	26
3586	37	male	3	left	1304.2424242423	12.7272727272727	2223.23232323191	1304	DigitalEmbryo	blue	24fps	27
3587	37	male	3	right	932.929292929317	97.373737373738	2509.69696969672	2509	DigitalEmbryo	blue	24fps	28
3588	37	male	3	left	2177.57575757531	131.717171717173	1230.30303030295	2177	DigitalEmbryo	blue	24fps	29
3589	37	male	3	right	3082.02020202029	31.5151515151514	426.666666666677	426	DigitalEmbryo	blue	24fps	30
3590	37	male	3	left	3508.48484848519	12.3232323232323	19.3939393939394	3508	DigitalEmbryo	blue	24fps	31
3591	37	male	3	right	18.7878787878788	0	3521.41414141449	3521	DigitalEmbryo	blue	24fps	32
3592	37	male	3	left	1975.55555555507	1.01010101010101	1563.6363636361	1975	DigitalEmbryo	blue	24fps	33
3593	37	male	3	left	3388.88888888916	2.82828282828283	148.484848484851	3388	DigitalEmbryo	blue	24fps	34
3594	37	male	3	right	1540.20202020177	264.84848484849	1734.5454545451	1734	DigitalEmbryo	blue	24fps	35
3595	37	male	3	right	2164.04040403995	138.989898989901	1236.96969696961	1236	DigitalEmbryo	blue	24fps	36
3596	37	male	3	left	2042.42424242373	90.9090909090914	1406.86868686851	2042	DigitalEmbryo	blue	24fps	37
3597	37	male	3	right	2341.81818181784	92.3232323232328	1106.06060606059	1106	DigitalEmbryo	blue	24fps	38
3598	37	male	3	left	297.373737373744	51.9191919191917	3190.90909090925	297	DigitalEmbryo	blue	24fps	39
3599	37	male	4	left	2711.51515151502	96.1616161616168	731.919191919211	2711	DigitalEmbryo	blue	24fps	40
3600	37	male	4	right	2207.47474747432	100.000000000001	1232.72727272719	1232	DigitalEmbryo	blue	24fps	41
3601	37	male	4	left	1222.42424242416	106.060606060607	2211.71717171675	1222	DigitalEmbryo	blue	24fps	42
3602	37	male	4	right	1720.20202020168	56.9696969696967	1763.03030302994	1763	DigitalEmbryo	blue	24fps	43
3603	37	male	4	right	1420.8080808079	85.0505050505054	2034.34343434292	2034	DigitalEmbryo	blue	24fps	44
3604	37	male	4	left	457.979797979809	33.9393939393938	3048.08080808088	457	DigitalEmbryo	blue	24fps	45
3605	37	male	4	left	1495.95959595937	42.2222222222221	2002.02020201971	1495	DigitalEmbryo	blue	24fps	46
3606	37	male	4	right	2211.31313131271	87.2727272727276	1241.21212121203	1241	DigitalEmbryo	blue	24fps	47
3607	37	male	4	left	2462.22222222195	138.38383838384	939.595959595984	2462	DigitalEmbryo	blue	24fps	48
3608	37	male	4	right	1339.59595959582	128.88888888889	2071.71717171667	2071	DigitalEmbryo	blue	24fps	49
3609	37	male	4	left	2444.64646464618	181.616161616165	913.939393939418	2444	DigitalEmbryo	blue	24fps	50
3610	37	male	4	right	1761.21212121175	126.262626262628	1652.32323232292	1652	DigitalEmbryo	blue	24fps	51
3611	37	male	4	left	462.626262626274	91.1111111111116	2986.46464646468	462	DigitalEmbryo	blue	24fps	52
3612	37	male	5	left	2891.31313131311	204.848484848489	443.636363636374	2891	DigitalEmbryo	blue	24fps	53
3613	37	male	5	right	2856.36363636359	186.66666666667	497.171717171729	497	DigitalEmbryo	blue	24fps	54
3614	37	male	5	left	2482.82828282802	264.040404040409	792.929292929313	2482	DigitalEmbryo	blue	24fps	55
3615	37	male	5	right	1600.20202020174	194.545454545458	1745.25252525217	1745	DigitalEmbryo	blue	24fps	56
3616	37	male	5	left	3199.59595959612	308.686868686875	31.9191919191918	3199	DigitalEmbryo	blue	24fps	57
3617	37	male	5	right	933.131313131337	76.7676767676768	2530.3030303028	2530	DigitalEmbryo	blue	24fps	58
3618	37	male	5	left	984.44444444447	101.414141414142	2454.34343434315	984	DigitalEmbryo	blue	24fps	59
3619	37	male	5	right	872.929292929316	406.868686868696	2260.40404040365	2260	DigitalEmbryo	blue	24fps	60
3620	37	male	5	left	1491.31313131291	522.222222222235	1526.26262626238	1491	DigitalEmbryo	blue	24fps	61
3621	37	male	5	right	1863.03030302988	323.23232323233	1353.93939393924	1353	DigitalEmbryo	blue	24fps	62
3622	37	male	5	left	2448.08080808052	157.9797979798	934.141414141439	2448	DigitalEmbryo	blue	24fps	63
3623	37	male	5	right	1516.56565656542	305.252525252532	1718.18181818147	1718	DigitalEmbryo	blue	24fps	64
3624	37	male	5	left	3540.20202020238	0	0	3540	DigitalEmbryo	blue	24fps	65
3625	40	female	1	left	73.3333333333333	897.575757575781	2569.29292929272	73	DigitalEmbryo	blue	24fps	1
3626	40	female	1	right	1098.78787878787	776.969696969717	1664.44444444413	1664	DigitalEmbryo	blue	24fps	2
3627	40	female	1	left	706.666666666685	579.797979797994	2253.73737373698	706	DigitalEmbryo	blue	24fps	3
3628	40	female	1	right	1012.92929292932	516.565656565669	2010.70707070657	2010	DigitalEmbryo	blue	24fps	4
3629	40	female	1	right	604.64646464648	1264.0404040403	1671.51515151483	1671	DigitalEmbryo	blue	24fps	5
3630	40	female	1	left	669.898989899007	283.434343434349	2586.86868686849	669	DigitalEmbryo	blue	24fps	6
3631	40	female	1	right	1097.77777777777	929.090909090933	1513.3333333331	1513	DigitalEmbryo	blue	24fps	7
3632	40	female	1	left	1673.93939393907	779.797979798	1086.26262626262	1673	DigitalEmbryo	blue	24fps	8
3633	40	female	1	left	1736.96969696934	607.272727272742	1195.75757575751	1736	DigitalEmbryo	blue	24fps	9
3634	40	female	1	right	1094.34343434342	209.898989898994	2235.95959595919	2235	DigitalEmbryo	blue	24fps	10
3635	40	female	1	left	478.18181818183	1031.11111111113	2030.70707070656	478	DigitalEmbryo	blue	24fps	11
3636	40	female	1	right	511.515151515164	620.000000000015	2408.68686868656	2408	DigitalEmbryo	blue	24fps	12
3637	40	female	1	left	289.494949494956	547.878787878801	2702.82828282815	289	DigitalEmbryo	blue	24fps	13
3638	40	female	2	left	456.767676767688	845.858585858608	2100.20202020153	456	DigitalEmbryo	blue	24fps	14
3639	40	female	2	right	708.686868686887	1660.40404040373	1170.70707070702	1170	DigitalEmbryo	blue	24fps	15
3640	40	female	2	left	435.555555555566	492.121212121224	2612.52525252507	435	DigitalEmbryo	blue	24fps	16
3641	40	female	2	right	1919.59595959551	887.676767676791	595.55555555557	595	DigitalEmbryo	blue	24fps	17
3642	40	female	2	left	1697.97979797946	920.000000000024	910.303030303054	1697	DigitalEmbryo	blue	24fps	18
3643	40	female	2	right	687.474747474765	616.363636363652	2228.88888888848	2228	DigitalEmbryo	blue	24fps	19
3644	40	female	2	left	565.454545454559	910.505050505074	2063.83838383787	565	DigitalEmbryo	blue	24fps	20
3645	40	female	2	right	311.111111111118	1434.74747474728	1794.34343434305	1794	DigitalEmbryo	blue	24fps	21
3646	40	female	2	left	630.909090909107	954.94949494952	1949.49494949448	630	DigitalEmbryo	blue	24fps	22
3647	40	female	2	right	553.939393939408	608.888888888904	2304.44444444408	2304	DigitalEmbryo	blue	24fps	23
3648	40	female	2	left	234.949494949499	1211.91919191912	2093.33333333284	234	DigitalEmbryo	blue	24fps	24
3649	40	female	2	right	249.696969696975	484.646464646476	2805.45454545447	2805	DigitalEmbryo	blue	24fps	25
3650	40	female	2	left	720.808080808099	1029.49494949497	1772.92929292892	720	DigitalEmbryo	blue	24fps	26
3651	40	female	3	left	152.525252525255	528.686868686882	2858.98989898986	152	DigitalEmbryo	blue	24fps	27
3652	40	female	3	right	534.747474747488	655.555555555572	2336.16161616127	2336	DigitalEmbryo	blue	24fps	28
3653	40	female	3	left	301.212121212128	793.737373737394	2443.03030303002	301	DigitalEmbryo	blue	24fps	29
3654	40	female	3	right	421.616161616171	705.050505050523	2413.33333333303	2413	DigitalEmbryo	blue	24fps	30
3655	40	female	3	left	133.535353535355	838.7878787879	2567.87878787858	133	DigitalEmbryo	blue	24fps	31
3656	40	female	3	right	388.686868686878	854.141414141436	2297.37373737336	2297	DigitalEmbryo	blue	24fps	32
3657	40	female	3	left	767.474747474767	1241.01010101001	1531.31313131289	767	DigitalEmbryo	blue	24fps	33
3658	40	female	3	left	1844.44444444403	866.666666666689	810.505050505071	1844	DigitalEmbryo	blue	24fps	34
3659	40	female	3	right	553.333333333347	874.545454545477	2112.32323232275	2112	DigitalEmbryo	blue	24fps	35
3660	40	female	3	right	580.202020202035	1161.81818181814	1797.97979797941	1797	DigitalEmbryo	blue	24fps	36
3661	40	female	3	left	1544.84848484823	1024.84848484851	970.505050505076	1544	DigitalEmbryo	blue	24fps	37
3662	40	female	3	right	1612.72727272699	609.090909090924	1318.38383838371	1318	DigitalEmbryo	blue	24fps	38
3663	40	female	3	left	80.6060606060608	511.313131313144	2948.28282828284	80	DigitalEmbryo	blue	24fps	39
3664	40	female	4	left	332.72727272728	908.686868686892	2298.78787878751	332	DigitalEmbryo	blue	24fps	40
3665	40	female	4	right	197.171717171721	799.19191919194	2543.83838383816	2543	DigitalEmbryo	blue	24fps	41
3666	40	female	4	left	721.8181818182	544.646464646478	2243.0303030299	721	DigitalEmbryo	blue	24fps	42
3667	40	female	4	right	821.818181818203	1070.70707070707	1643.83838383808	1643	DigitalEmbryo	blue	24fps	43
3668	40	female	4	right	2217.57575757534	819.19191919194	499.797979797992	499	DigitalEmbryo	blue	24fps	44
3669	40	female	4	left	1401.21212121195	530.303030303043	1599.39393939366	1401	DigitalEmbryo	blue	24fps	45
3670	40	female	4	left	919.191919191943	709.292929292947	1911.71717171672	919	DigitalEmbryo	blue	24fps	46
3671	40	female	4	right	1051.51515151516	962.828282828308	1524.04040404016	1524	DigitalEmbryo	blue	24fps	47
3672	40	female	4	left	282.020202020208	772.727272727293	2485.45454545428	282	DigitalEmbryo	blue	24fps	48
3673	40	female	4	right	715.555555555574	1087.0707070707	1737.5757575754	1737	DigitalEmbryo	blue	24fps	49
3674	40	female	4	left	1326.26262626249	768.080808080828	1445.85858585839	1326	DigitalEmbryo	blue	24fps	50
3675	40	female	4	right	1363.63636363621	1386.46464646448	790.10101010103	790	DigitalEmbryo	blue	24fps	51
3676	40	female	4	left	1612.72727272699	592.929292929308	1334.14141414128	1612	DigitalEmbryo	blue	24fps	52
3677	40	female	5	left	421.212121212131	737.979797979817	2381.01010100978	421	DigitalEmbryo	blue	24fps	53
3678	40	female	5	right	2623.43434343416	888.080808080831	28.6868686868686	28	DigitalEmbryo	blue	24fps	54
3679	40	female	5	left	1794.34343434305	1307.2727272726	438.585858585869	1794	DigitalEmbryo	blue	24fps	55
3680	40	female	5	right	1309.2929292928	886.464646464669	1344.4444444443	1344	DigitalEmbryo	blue	24fps	56
3681	40	female	5	left	1007.67676767679	2421.41414141384	111.111111111112	1007	DigitalEmbryo	blue	24fps	57
3682	40	female	5	right	2946.8686868687	533.333333333346	59.9999999999997	59	DigitalEmbryo	blue	24fps	58
3683	40	female	5	left	773.939393939414	918.787878787903	1847.47474747433	773	DigitalEmbryo	blue	24fps	59
3684	40	female	5	right	2176.36363636319	1215.55555555548	148.28282828283	148	DigitalEmbryo	blue	24fps	60
3685	40	female	5	left	2457.97979797952	860.808080808103	221.414141414146	2457	DigitalEmbryo	blue	24fps	61
3686	40	female	5	right	2226.26262626221	369.292929292938	944.646464646489	944	DigitalEmbryo	blue	24fps	62
3687	40	female	5	left	755.959595959615	1069.89898989899	1714.34343434309	755	DigitalEmbryo	blue	24fps	63
3688	40	female	5	right	1175.35353535348	1416.16161616143	948.484848484873	948	DigitalEmbryo	blue	24fps	64
3689	40	female	5	left	471.919191919203	1067.87878787879	2000.40404040355	471	DigitalEmbryo	blue	24fps	65
3690	43	male	1	left	351.9191919192	2662.62626262611	525.656565656578	351	DigitalEmbryo	blue	24fps	1
3691	43	male	1	right	1262.42424242414	1174.74747474742	1103.03030303029	1103	DigitalEmbryo	blue	24fps	2
3692	43	male	1	left	2175.95959595915	842.020202020224	522.222222222235	2175	DigitalEmbryo	blue	24fps	3
3693	43	male	1	right	2533.73737373714	928.080808080832	78.3838383838385	78	DigitalEmbryo	blue	24fps	4
3694	43	male	1	right	2508.28282828258	1031.71717171719	0.202020202020202	0	DigitalEmbryo	blue	24fps	5
3695	43	male	1	left	2324.44444444409	1187.07070707065	28.6868686868686	2324	DigitalEmbryo	blue	24fps	6
3696	43	male	1	right	2515.75757575733	1024.44444444447	0	0	DigitalEmbryo	blue	24fps	7
3697	43	male	1	left	2328.48484848449	1187.87878787873	23.8383838383838	2328	DigitalEmbryo	blue	24fps	8
3698	43	male	1	left	787.070707070727	755.353535353555	1997.77777777728	787	DigitalEmbryo	blue	24fps	9
3699	43	male	1	right	1633.53535353505	978.181818181844	927.878787878812	927	DigitalEmbryo	blue	24fps	10
3700	43	male	1	left	65.8585858585856	416.161616161626	3058.1818181819	65	DigitalEmbryo	blue	24fps	11
3701	43	male	1	right	59.3939393939391	773.737373737394	2707.07070707058	2707	DigitalEmbryo	blue	24fps	12
3702	43	male	1	left	40.2020202020201	338.181818181826	3161.81818181832	40	DigitalEmbryo	blue	24fps	13
3703	43	male	2	left	1691.71717171684	1090.70707070706	757.777777777797	1691	DigitalEmbryo	blue	24fps	14
3704	43	male	2	right	2084.44444444395	773.737373737394	682.020202020219	682	DigitalEmbryo	blue	24fps	15
3705	43	male	2	left	749.696969696989	870.909090909114	1919.59595959551	749	DigitalEmbryo	blue	24fps	16
3706	43	male	2	right	1013.33333333336	823.434343434365	1703.43434343401	1703	DigitalEmbryo	blue	24fps	17
3707	43	male	2	left	465.252525252536	1109.69696969695	1965.25252525205	465	DigitalEmbryo	blue	24fps	18
3708	43	male	2	right	2447.8787878785	896.36363636366	195.151515151519	195	DigitalEmbryo	blue	24fps	19
3709	43	male	2	left	289.696969696976	1099.19191919191	2151.31313131267	289	DigitalEmbryo	blue	24fps	20
3710	43	male	2	right	2009.09090909041	1028.48484848487	502.626262626275	502	DigitalEmbryo	blue	24fps	21
3711	43	male	2	left	468.68686868688	1217.97979797972	1853.53535353494	468	DigitalEmbryo	blue	24fps	22
3712	43	male	2	right	1562.22222222196	1294.74747474736	683.23232323234	683	DigitalEmbryo	blue	24fps	23
3713	43	male	2	left	130.707070707072	1538.78787878763	1870.70707070665	130	DigitalEmbryo	blue	24fps	24
3714	43	male	2	right	2209.49494949452	955.15151515154	375.555555555564	375	DigitalEmbryo	blue	24fps	25
3715	43	male	2	left	95.3535353535359	827.070707070728	2617.77777777759	95	DigitalEmbryo	blue	24fps	26
3716	43	male	3	left	618.383838383854	1137.57575757572	1784.24242424204	618	DigitalEmbryo	blue	24fps	27
3717	43	male	3	right	1035.15151515154	1130.70707070704	1374.14141414125	1374	DigitalEmbryo	blue	24fps	28
3718	43	male	3	left	337.171717171725	766.262626262646	2436.76767676739	337	DigitalEmbryo	blue	24fps	29
3719	43	male	3	right	780.606060606081	1163.63636363632	1595.95959595932	1595	DigitalEmbryo	blue	24fps	30
3720	43	male	3	left	522.626262626275	1022.22222222225	1995.35353535304	522	DigitalEmbryo	blue	24fps	31
3721	43	male	3	right	772.525252525272	2206.2626262622	561.414141414155	561	DigitalEmbryo	blue	24fps	32
3722	43	male	3	left	258.787878787884	1136.76767676764	2144.646464646	258	DigitalEmbryo	blue	24fps	33
3723	43	male	3	left	96.363636363637	2326.46464646429	1117.37373737371	96	DigitalEmbryo	blue	24fps	34
3724	43	male	3	right	507.47474747476	1314.14141414129	1718.58585858551	1718	DigitalEmbryo	blue	24fps	35
3725	43	male	3	right	1430.50505050486	1382.02020202004	727.676767676786	727	DigitalEmbryo	blue	24fps	36
3726	43	male	3	left	92.1212121212126	1440.60606060586	2007.47474747425	92	DigitalEmbryo	blue	24fps	37
3727	43	male	3	right	1559.19191919166	1462.02020201999	518.989898989912	518	DigitalEmbryo	blue	24fps	38
3728	43	male	3	left	38.5858585858585	1527.07070707047	1974.54545454497	38	DigitalEmbryo	blue	24fps	39
3729	43	male	4	left	547.07070707072	1671.71717171685	1321.41414141401	547	DigitalEmbryo	blue	24fps	40
3730	43	male	4	right	2225.85858585817	678.787878787896	635.555555555571	635	DigitalEmbryo	blue	24fps	41
3731	43	male	4	left	694.141414141432	1311.91919191907	1534.14141414117	694	DigitalEmbryo	blue	24fps	42
3732	43	male	4	right	942.626262626287	2311.11111111075	286.464646464652	286	DigitalEmbryo	blue	24fps	43
3733	43	male	4	right	921.818181818206	1486.06060606039	1132.3232323232	1132	DigitalEmbryo	blue	24fps	44
3734	43	male	4	left	171.919191919195	1242.22222222213	2126.06060606013	171	DigitalEmbryo	blue	24fps	45
3735	43	male	4	left	82.8282828282831	1891.71717171674	1565.6565656563	82	DigitalEmbryo	blue	24fps	46
3736	43	male	4	right	1173.33333333328	1429.8989898988	936.969696969721	936	DigitalEmbryo	blue	24fps	47
3737	43	male	4	left	128.88888888889	1408.08080808063	2003.23232323183	128	DigitalEmbryo	blue	24fps	48
3738	43	male	4	right	1749.29292929257	1201.01010101003	589.292929292944	589	DigitalEmbryo	blue	24fps	49
3739	43	male	4	left	294.545454545461	1585.45454545427	1660.20202020171	294	DigitalEmbryo	blue	24fps	50
3740	43	male	4	right	2302.22222222185	1207.47474747468	30.5050505050504	30	DigitalEmbryo	blue	24fps	51
3741	43	male	4	left	46.0606060606059	1468.28282828262	2025.85858585808	46	DigitalEmbryo	blue	24fps	52
3742	43	male	5	left	993.93939393942	1360.20202020187	1186.06060606055	993	DigitalEmbryo	blue	24fps	53
3743	43	male	5	right	2122.22222222175	1403.43434343417	14.3434343434344	14	DigitalEmbryo	blue	24fps	54
3744	43	male	5	left	318.787878787886	1389.29292929276	1832.12121212081	318	DigitalEmbryo	blue	24fps	55
3745	43	male	5	right	2105.45454545406	1133.93939393936	300.808080808087	300	DigitalEmbryo	blue	24fps	56
3746	43	male	5	left	505.454545454558	1890.50505050461	1144.24242424239	505	DigitalEmbryo	blue	24fps	57
3747	43	male	5	right	2139.39393939347	1364.84848484833	35.9595959595959	35	DigitalEmbryo	blue	24fps	58
3748	43	male	5	left	39.5959595959595	2406.86868686838	1093.73737373736	39	DigitalEmbryo	blue	24fps	59
3749	43	male	5	right	2034.54545454494	1505.65656565634	0	0	DigitalEmbryo	blue	24fps	60
3750	43	male	5	left	213.737373737378	2527.87878787855	798.383838383859	213	DigitalEmbryo	blue	24fps	61
3751	43	male	5	right	1326.86868686855	2129.09090909044	83.2323232323235	83	DigitalEmbryo	blue	24fps	62
3752	43	male	5	left	122.020202020203	2482.22222222196	935.95959595962	122	DigitalEmbryo	blue	24fps	63
3753	43	male	5	right	817.373737373758	2553.73737373715	169.090909090912	169	DigitalEmbryo	blue	24fps	64
3754	43	male	5	left	164.444444444447	2617.97979797961	757.777777777797	164	DigitalEmbryo	blue	24fps	65
3755	46	female	1	left	2091.11111111062	1449.09090909071	0	2091	DigitalEmbryo	blue	24fps	1
3756	46	female	1	right	3521.21212121247	18.989898989899	0	0	DigitalEmbryo	blue	24fps	2
3757	46	female	1	left	3532.32323232359	7.87878787878789	0	3532	DigitalEmbryo	blue	24fps	3
3758	46	female	1	right	3534.34343434379	5.85858585858586	0	0	DigitalEmbryo	blue	24fps	4
3759	46	female	1	right	3540.20202020238	0	0	0	DigitalEmbryo	blue	24fps	5
3760	46	female	1	left	3484.64646464679	55.5555555555553	0	3484	DigitalEmbryo	blue	24fps	6
3761	46	female	1	right	2160.40404040359	1289.49494949483	90.3030303030308	90	DigitalEmbryo	blue	24fps	7
3762	46	female	1	left	1086.86868686868	715.959595959614	1737.37373737338	1086	DigitalEmbryo	blue	24fps	8
3763	46	female	1	left	112.323232323233	425.656565656576	3002.22222222227	112	DigitalEmbryo	blue	24fps	9
3764	46	female	1	right	2870.90909090906	399.797979797989	269.494949494955	269	DigitalEmbryo	blue	24fps	10
3765	46	female	1	left	821.212121212142	677.171717171734	2041.81818181766	821	DigitalEmbryo	blue	24fps	11
3766	46	female	1	right	3148.686868687	257.575757575763	133.939393939396	133	DigitalEmbryo	blue	24fps	12
3767	46	female	1	left	666.262626262643	156.767676767679	2717.17171717159	666	DigitalEmbryo	blue	24fps	13
3768	46	female	2	left	1232.92929292921	658.585858585875	1648.68686868656	1232	DigitalEmbryo	blue	24fps	14
3769	46	female	2	right	1286.06060606049	1536.96969696945	717.171717171735	717	DigitalEmbryo	blue	24fps	15
3770	46	female	2	left	932.525252525277	358.989898989907	2248.68686868647	932	DigitalEmbryo	blue	24fps	16
3771	46	female	2	right	2206.2626262622	666.868686868704	667.070707070724	667	DigitalEmbryo	blue	24fps	17
3772	46	female	2	left	746.262626262645	1299.79797979786	1494.14141414119	746	DigitalEmbryo	blue	24fps	18
3773	46	female	2	right	1624.24242424213	1083.43434343434	832.525252525274	832	DigitalEmbryo	blue	24fps	19
3774	46	female	2	left	1610.10101010072	609.898989899005	1320.20202020189	1610	DigitalEmbryo	blue	24fps	20
3775	46	female	2	right	1734.94949494914	1359.19191919177	446.060606060617	446	DigitalEmbryo	blue	24fps	21
3776	46	female	2	left	1757.37373737337	1612.12121212092	170.707070707073	1757	DigitalEmbryo	blue	24fps	22
3777	46	female	2	right	2198.38383838341	1233.53535353527	108.282828282829	108	DigitalEmbryo	blue	24fps	23
3778	46	female	2	left	2557.57575757554	862.222222222245	120.404040404042	2557	DigitalEmbryo	blue	24fps	24
3779	46	female	2	right	2615.75757575739	924.444444444469	0	0	DigitalEmbryo	blue	24fps	25
3780	46	female	2	left	2702.42424242411	756.565656565676	81.2121212121214	2702	DigitalEmbryo	blue	24fps	26
3781	46	female	3	left	2284.24242424204	1099.99999999999	155.959595959598	2284	DigitalEmbryo	blue	24fps	27
3782	46	female	3	right	2474.14141414115	639.595959595976	426.464646464656	426	DigitalEmbryo	blue	24fps	28
3783	46	female	3	left	1174.14141414136	2030.50505050454	335.555555555563	1174	DigitalEmbryo	blue	24fps	29
3784	46	female	3	right	986.868686868713	2161.21212121167	392.121212121221	392	DigitalEmbryo	blue	24fps	30
3785	46	female	3	left	309.090909090916	2104.44444444396	1126.66666666664	309	DigitalEmbryo	blue	24fps	31
3786	46	female	3	right	1420.20202020184	1157.17171717167	962.828282828308	962	DigitalEmbryo	blue	24fps	32
3787	46	female	3	left	162.020202020204	595.959595959611	2782.22222222214	162	DigitalEmbryo	blue	24fps	33
3788	46	female	3	left	43.0303030303029	1180.20202020196	2316.96969696934	43	DigitalEmbryo	blue	24fps	34
3789	46	female	3	right	1450.90909090889	1155.15151515147	934.141414141439	934	DigitalEmbryo	blue	24fps	35
3790	46	female	3	right	2340.40404040369	1144.44444444441	55.3535353535351	55	DigitalEmbryo	blue	24fps	36
3791	46	female	3	left	277.171717171723	1069.69696969697	2193.3333333329	277	DigitalEmbryo	blue	24fps	37
3792	46	female	3	right	2164.44444444399	1280.20202020191	95.5555555555562	95	DigitalEmbryo	blue	24fps	38
3793	46	female	3	left	1656.16161616131	748.484848484868	1135.55555555552	1656	DigitalEmbryo	blue	24fps	39
3794	46	female	4	left	93.9393939393945	1017.57575757578	2428.68686868657	93	DigitalEmbryo	blue	24fps	40
3795	46	female	4	right	894.747474747498	2029.69696969646	615.757575757591	615	DigitalEmbryo	blue	24fps	41
3796	46	female	4	left	628.282828282844	1394.14141414124	1517.77777777754	628	DigitalEmbryo	blue	24fps	42
3797	46	female	4	right	1393.93939393922	1659.39393939363	486.868686868699	486	DigitalEmbryo	blue	24fps	43
3798	46	female	4	right	2017.97979797929	1016.96969696972	505.252525252537	505	DigitalEmbryo	blue	24fps	44
3799	46	female	4	left	34.7474747474746	796.161616161637	2709.2929292928	34	DigitalEmbryo	blue	24fps	45
3800	46	female	4	left	62.6262626262623	1191.31313131307	2286.26262626225	62	DigitalEmbryo	blue	24fps	46
3801	46	female	4	right	2266.06060606021	1125.85858585856	148.28282828283	148	DigitalEmbryo	blue	24fps	47
3802	46	female	4	left	254.74747474748	899.191919191943	2386.26262626231	254	DigitalEmbryo	blue	24fps	48
3803	46	female	4	right	1612.72727272699	1914.34343434299	13.1313131313131	13	DigitalEmbryo	blue	24fps	49
3804	46	female	4	left	57.9797979797977	1730.10101010066	1752.12121212085	57	DigitalEmbryo	blue	24fps	50
3805	46	female	4	right	2215.15151515109	1200.20202020195	124.848484848486	124	DigitalEmbryo	blue	24fps	51
3806	46	female	4	left	46.0606060606059	1532.32323232299	1961.81818181771	46	DigitalEmbryo	blue	24fps	52
3807	46	female	5	left	16.7676767676768	2122.82828282781	1400.60606060589	16	DigitalEmbryo	blue	24fps	53
3808	46	female	5	right	1448.28282828263	1349.89898989884	742.020202020221	742	DigitalEmbryo	blue	24fps	54
3809	46	female	5	left	7.27272727272728	1816.16161616122	1716.76767676733	7	DigitalEmbryo	blue	24fps	55
3810	46	female	5	right	1610.9090909088	1421.61616161598	507.67676767678	507	DigitalEmbryo	blue	24fps	56
3811	46	female	5	left	13.1313131313131	1832.52525252485	1694.54545454512	13	DigitalEmbryo	blue	24fps	57
3812	46	female	5	right	1222.8282828282	1542.02020201995	775.353535353555	775	DigitalEmbryo	blue	24fps	58
3813	46	female	5	left	151.717171717174	1102.22222222221	2286.26262626225	151	DigitalEmbryo	blue	24fps	59
3814	46	female	5	right	1961.01010100963	1511.71717171694	67.4747474747473	67	DigitalEmbryo	blue	24fps	60
3815	46	female	5	left	25.050505050505	1996.16161616112	1518.3838383836	25	DigitalEmbryo	blue	24fps	61
3816	46	female	5	right	150.909090909093	2329.29292929258	1060.00000000001	1060	DigitalEmbryo	blue	24fps	62
3817	46	female	5	left	28.080808080808	1443.63636363617	2068.68686868636	28	DigitalEmbryo	blue	24fps	63
3818	46	female	5	right	1040.60606060608	2473.53535353509	26.060606060606	26	DigitalEmbryo	blue	24fps	64
3819	46	female	5	left	60.2020202020199	2973.13131313134	506.868686868699	60	DigitalEmbryo	blue	24fps	65
3820	49	male	1	left	73.170731707317	351.016260162604	3116.05691056845	73	DigitalEmbryo	blue	24fps	1
3821	49	male	1	right	3407.31707316981	32.520325203252	100.406504065041	100	DigitalEmbryo	blue	24fps	2
3822	49	male	1	left	3540.04065040546	0	0	3540	DigitalEmbryo	blue	24fps	3
3823	49	male	1	right	3540.24390243798	0	0	0	DigitalEmbryo	blue	24fps	4
3824	49	male	1	right	3540.24390243798	0	0	0	DigitalEmbryo	blue	24fps	5
3825	49	male	1	left	3540.24390243798	0	0	3540	DigitalEmbryo	blue	24fps	6
3826	49	male	1	right	3539.63414634042	0.609756097560976	0	0	DigitalEmbryo	blue	24fps	7
3827	49	male	1	left	3540.04065040546	0	0	3540	DigitalEmbryo	blue	24fps	8
3828	49	male	1	left	3540.24390243798	0	0	3540	DigitalEmbryo	blue	24fps	9
3829	49	male	1	right	3540.24390243798	0	0	0	DigitalEmbryo	blue	24fps	10
3830	49	male	1	left	3540.24390243798	0	0	3540	DigitalEmbryo	blue	24fps	11
3831	49	male	1	right	3540.04065040546	0	0	0	DigitalEmbryo	blue	24fps	12
3832	49	male	1	left	3540.24390243798	0	0	3540	DigitalEmbryo	blue	24fps	13
3833	49	male	2	left	3205.27383367168	116.430020283977	218.458417849896	3205	DigitalEmbryo	blue	24fps	14
3834	49	male	2	right	2297.1602434079	245.233265720077	997.971602434144	997	DigitalEmbryo	blue	24fps	15
3835	49	male	2	left	432.657200811372	181.5415821501	2925.96348884406	432	DigitalEmbryo	blue	24fps	16
3836	49	male	2	right	3042.79918864124	134.482758620691	362.880324543616	362	DigitalEmbryo	blue	24fps	17
3837	49	male	2	left	207.099391480728	45.6389452332657	3287.42393509156	207	DigitalEmbryo	blue	24fps	18
3838	49	male	2	right	2786.61257606515	308.722109533469	444.82758620691	444	DigitalEmbryo	blue	24fps	19
3839	49	male	2	left	750.101419878339	366.125760649093	2424.13793103469	750	DigitalEmbryo	blue	24fps	20
3840	49	male	2	right	2824.94929006109	242.79918864097	472.413793103465	472	DigitalEmbryo	blue	24fps	21
3841	49	male	2	left	1535.29411764718	512.576064908742	1492.29208924961	1535	DigitalEmbryo	blue	24fps	22
3842	49	male	2	right	2884.38133874264	109.533468559839	546.247464503066	546	DigitalEmbryo	blue	24fps	23
3843	49	male	2	left	340.567951318462	311.561866125762	2888.0324543613	340	DigitalEmbryo	blue	24fps	24
3844	49	male	2	right	2254.56389452351	198.174442190668	1087.62677484795	1087	DigitalEmbryo	blue	24fps	25
3845	49	male	2	left	296.146044624746	238.742393509124	3005.27383367166	296	DigitalEmbryo	blue	24fps	26
3846	49	male	3	left	1.62271805273834	663.083164300237	2875.45638945258	1	DigitalEmbryo	blue	24fps	27
3847	49	male	3	right	167.951318458418	997.565922920959	2374.64503042616	2374	DigitalEmbryo	blue	24fps	28
3848	49	male	3	left	1210.34482758629	914.401622718111	1415.41582150112	1210	DigitalEmbryo	blue	24fps	29
3849	49	male	3	right	570.182555780959	506.490872210973	2463.48884381359	2463	DigitalEmbryo	blue	24fps	30
3850	49	male	3	left	2023.32657200828	875.050709939203	641.987829614637	2023	DigitalEmbryo	blue	24fps	31
3851	49	male	3	right	227.789046653141	409.533468559848	2902.83975659254	2902	DigitalEmbryo	blue	24fps	32
3852	49	male	3	left	987.221095334751	279.107505070992	2273.83367139978	987	DigitalEmbryo	blue	24fps	33
3853	49	male	3	left	725.963488843854	2028.19472616649	786.004056795178	725	DigitalEmbryo	blue	24fps	34
3854	49	male	3	right	956.186612576127	463.691683569995	2120.2839756594	2120	DigitalEmbryo	blue	24fps	35
3855	49	male	3	right	1038.53955375261	580.730223123759	1921.09533468575	1921	DigitalEmbryo	blue	24fps	36
3856	49	male	3	left	1369.97971602444	2071.19675456406	99.1886409736315	1369	DigitalEmbryo	blue	24fps	37
3857	49	male	3	right	1684.58417849912	807.910750507148	1047.66734279926	1047	DigitalEmbryo	blue	24fps	38
3858	49	male	3	left	1705.47667342813	621.095334685629	1213.59026369177	1705	DigitalEmbryo	blue	24fps	39
3859	49	male	4	left	910.344827586265	1513.38742393521	1116.43002028405	910	DigitalEmbryo	blue	24fps	40
3860	49	male	4	right	461.663286004072	929.006085192758	2149.4929006087	2149	DigitalEmbryo	blue	24fps	41
3861	49	male	4	left	2177.28194726184	610.141987829644	752.941176470631	2177	DigitalEmbryo	blue	24fps	42
3862	49	male	4	right	2293.10344827605	234.482758620686	1012.77890466538	1012	DigitalEmbryo	blue	24fps	43
3863	49	male	4	right	1657.20081135916	737.728194726208	1145.23326572016	1145	DigitalEmbryo	blue	24fps	44
3864	49	male	4	left	1573.42799188653	561.257606490897	1405.4766734281	1573	DigitalEmbryo	blue	24fps	45
3865	49	male	4	left	70.3853955375253	393.509127789056	3076.26774847897	70	DigitalEmbryo	blue	24fps	46
3866	49	male	4	right	2528.19472616654	612.981744421936	398.985801217048	398	DigitalEmbryo	blue	24fps	47
3867	49	male	4	left	2459.63488843834	912.170385395596	168.559837728194	2459	DigitalEmbryo	blue	24fps	48
3868	49	male	4	right	2531.23732251543	696.551724137969	312.373225152131	312	DigitalEmbryo	blue	24fps	49
3869	49	male	4	left	2698.37728194749	753.752535497001	88.0324543610552	2698	DigitalEmbryo	blue	24fps	50
3870	49	male	4	right	1033.26572008121	1035.49695740372	1471.3995943206	1471	DigitalEmbryo	blue	24fps	51
3871	49	male	4	left	1117.8498985802	978.701825557874	1443.61054766745	1117	DigitalEmbryo	blue	24fps	52
3872	49	male	5	left	604.259634888467	1215.01014198792	1720.89249492914	604	DigitalEmbryo	blue	24fps	53
3873	49	male	5	right	3127.99188641001	283.975659229207	128.397565922922	128	DigitalEmbryo	blue	24fps	54
3874	49	male	5	left	547.058823529435	974.036511156251	2019.06693711984	547	DigitalEmbryo	blue	24fps	55
3875	49	male	5	right	3089.24949290087	333.468559837731	117.444219066938	117	DigitalEmbryo	blue	24fps	56
3876	49	male	5	left	2746.85598377305	413.18458417851	380.121703853963	2746	DigitalEmbryo	blue	24fps	57
3877	49	male	5	right	2518.45841785011	927.991886409796	93.7119675456395	93	DigitalEmbryo	blue	24fps	58
3878	49	male	5	left	1891.88640973646	599.391480730252	1049.08722109541	1891	DigitalEmbryo	blue	24fps	59
3879	49	male	5	right	1340.77079107515	1640.36511156199	559.026369168382	559	DigitalEmbryo	blue	24fps	60
3880	49	male	5	left	2624.54361054789	650.507099391514	265.111561866122	2624	DigitalEmbryo	blue	24fps	61
3881	49	male	5	right	2951.52129817469	568.762677484813	19.8782961460446	19	DigitalEmbryo	blue	24fps	62
3882	49	male	5	left	1605.47667342812	674.036511156222	1260.64908722119	1605	DigitalEmbryo	blue	24fps	63
3883	49	male	5	right	1757.60649087235	924.137931034542	858.620689655226	858	DigitalEmbryo	blue	24fps	64
3884	49	male	5	left	366.531440162278	621.703853955406	2551.92697768784	366	DigitalEmbryo	blue	24fps	65
3885	52	female	1	left	0	964.84848484851	2575.35353535333	0	DigitalEmbryo	blue	24fps	1
3886	52	female	1	right	0	0	3540.20202020238	3540	DigitalEmbryo	blue	24fps	2
3887	52	female	1	left	0.202020202020202	0	3540.00000000036	0	DigitalEmbryo	blue	24fps	3
3888	52	female	1	right	1413.33333333315	309.898989898997	1816.36363636324	1816	DigitalEmbryo	blue	24fps	4
3889	52	female	1	right	3236.36363636382	237.171717171722	66.6666666666664	66	DigitalEmbryo	blue	24fps	5
3890	52	female	1	left	1342.02020202006	118.9898989899	2079.19191919142	1342	DigitalEmbryo	blue	24fps	6
3891	52	female	1	right	2788.28282828275	57.9797979797977	693.939393939412	693	DigitalEmbryo	blue	24fps	7
3892	52	female	1	left	898.585858585882	29.6969696969696	2611.91919191901	898	DigitalEmbryo	blue	24fps	8
3893	52	female	1	left	413.333333333343	16.1616161616162	3110.70707070718	413	DigitalEmbryo	blue	24fps	9
3894	52	female	1	right	1906.06060606016	38.7878787878787	1595.35353535326	1595	DigitalEmbryo	blue	24fps	10
3895	52	female	1	left	564.646464646479	113.131313131314	2862.4242424242	564	DigitalEmbryo	blue	24fps	11
3896	52	female	1	right	1160.40404040399	77.1717171717172	2302.62626262589	2302	DigitalEmbryo	blue	24fps	12
3897	52	female	1	left	2087.67676767627	45.2525252525251	1407.27272727255	2087	DigitalEmbryo	blue	24fps	13
3898	52	female	2	left	0.606060606060606	0	3539.59595959632	0	DigitalEmbryo	blue	24fps	14
3899	52	female	2	right	227.070707070711	0.404040404040404	3312.7272727275	3312	DigitalEmbryo	blue	24fps	15
3900	52	female	2	left	1975.55555555507	0.606060606060606	1564.04040404014	1975	DigitalEmbryo	blue	24fps	16
3901	52	female	2	right	1650.90909090878	44.0404040404039	1845.25252525211	1845	DigitalEmbryo	blue	24fps	17
3902	52	female	2	left	1781.21212121174	25.050505050505	1733.93939393904	1781	DigitalEmbryo	blue	24fps	18
3903	52	female	2	right	2426.06060606031	56.1616161616159	1057.97979797981	1057	DigitalEmbryo	blue	24fps	19
3904	52	female	2	left	2066.0606060601	22.020202020202	1452.12121212101	2066	DigitalEmbryo	blue	24fps	20
3905	52	female	2	right	3016.96969696975	23.6363636363636	499.595959595972	499	DigitalEmbryo	blue	24fps	21
3906	52	female	2	left	1765.05050505014	34.5454545454544	1740.6060606057	1765	DigitalEmbryo	blue	24fps	22
3907	52	female	2	right	3401.81818181846	11.5151515151515	126.868686868688	126	DigitalEmbryo	blue	24fps	23
3908	52	female	2	left	3250.1010101012	28.8888888888888	261.212121212126	3250	DigitalEmbryo	blue	24fps	24
3909	52	female	2	right	3540.20202020238	0	0	0	DigitalEmbryo	blue	24fps	25
3910	52	female	2	left	1153.73737373733	184.040404040407	2202.42424242381	1153	DigitalEmbryo	blue	24fps	26
3911	52	female	3	left	0.606060606060606	875.555555555578	2664.04040404025	0	DigitalEmbryo	blue	24fps	27
3912	52	female	3	right	2398.98989898959	295.555555555562	845.656565656588	845	DigitalEmbryo	blue	24fps	28
3913	52	female	3	left	1072.32323232323	240.404040404045	2227.27272727231	1072	DigitalEmbryo	blue	24fps	29
3914	52	female	3	right	3087.87878787888	51.3131313131311	401.01010101011	401	DigitalEmbryo	blue	24fps	30
3915	52	female	3	left	1377.5757575756	199.797979797983	1962.82828282781	1377	DigitalEmbryo	blue	24fps	31
3916	52	female	3	right	3301.8181818184	143.838383838386	94.5454545454551	94	DigitalEmbryo	blue	24fps	32
3917	52	female	3	left	301.414141414148	267.272727272733	2971.51515151518	301	DigitalEmbryo	blue	24fps	33
3918	52	female	3	left	1286.46464646453	221.818181818186	2031.91919191868	1286	DigitalEmbryo	blue	24fps	34
3919	52	female	3	right	3377.57575757602	102.424242424243	60.2020202020199	60	DigitalEmbryo	blue	24fps	35
3920	52	female	3	right	3310.30303030326	169.494949494952	60.4040404040401	60	DigitalEmbryo	blue	24fps	36
3921	52	female	3	left	761.414141414161	232.121212121217	2546.66666666644	761	DigitalEmbryo	blue	24fps	37
3922	52	female	3	right	3073.73737373746	180.202020202023	286.262626262632	286	DigitalEmbryo	blue	24fps	38
3923	52	female	3	left	2539.79797979775	175.555555555558	824.848484848506	2539	DigitalEmbryo	blue	24fps	39
3924	52	female	4	left	1038.98989898992	404.040404040413	2097.17171717123	1038	DigitalEmbryo	blue	24fps	40
3925	52	female	4	right	3165.65656565671	285.454545454551	89.0909090909095	89	DigitalEmbryo	blue	24fps	41
3926	52	female	4	left	440.00000000001	814.747474747496	2285.45454545417	440	DigitalEmbryo	blue	24fps	42
3927	52	female	4	right	1877.97979797937	654.949494949511	1007.27272727275	1007	DigitalEmbryo	blue	24fps	43
3928	52	female	4	right	2278.7878787875	1007.67676767679	253.737373737379	253	DigitalEmbryo	blue	24fps	44
3929	52	female	4	left	434.747474747485	964.64646464649	2140.80808080762	434	DigitalEmbryo	blue	24fps	45
3930	52	female	4	left	818.98989898992	855.959595959618	1865.2525252521	818	DigitalEmbryo	blue	24fps	46
3931	52	female	4	right	1284.04040404029	733.131313131332	1523.03030303006	1523	DigitalEmbryo	blue	24fps	47
3932	52	female	4	left	2499.79797979773	537.979797979811	502.424242424255	2499	DigitalEmbryo	blue	24fps	48
3933	52	female	4	right	2145.45454545408	729.898989899008	664.848484848502	664	DigitalEmbryo	blue	24fps	49
3934	52	female	4	left	2194.54545454502	1031.91919191921	313.73737373738	2194	DigitalEmbryo	blue	24fps	50
3935	52	female	4	right	1674.74747474715	731.51515151517	1133.93939393936	1133	DigitalEmbryo	blue	24fps	51
3936	52	female	4	left	141.818181818184	871.515151515174	2526.86868686845	141	DigitalEmbryo	blue	24fps	52
3937	52	female	5	left	73.3333333333333	2394.1414141411	1072.72727272727	73	DigitalEmbryo	blue	24fps	53
3938	52	female	5	right	1018.38383838387	2361.81818181785	160.000000000002	160	DigitalEmbryo	blue	24fps	54
3939	52	female	5	left	302.424242424249	949.292929292954	2288.48484848447	302	DigitalEmbryo	blue	24fps	55
[truncated: 205 more rows]
